# Supplementary material for: Sources of resistance and susceptibility to Septoria tritici blotch of wheat
Source: Mol Plant Pathol. 2016 Oct 20;18(2):276–92. doi: 10.1111/mpp.12482 (PMC5297993; doi:10.1111/mpp.12482)
Supplement: Supplementary file 2 — Table S1 Data on phenotypes, markers and pedigrees of 226 wheat cultivars and breeding lines field trialled for susceptibility to Septoria tritici blotch (Zymoseptoria tritici) with best linear unbiased predictions of susceptibility of a further 368 progenitor lines. [file MPP-18-276-s002.xls]

## Sheet: Wheat_data
Caption and footnotes										DArT marker [9] or SSR locus [10] and chromosome
	Cultivar	AdjSTB [1]	STB (%) [2]	HtFL (cm) [3]	HD [4]	BLUP [5]	SE of BLUP [6]	BLUP omitting own AdjSTB [7]	Σ AdjSTB effects of 11 markers [8]	wPt 5320 1D	wPt 8132 2A	Xwmc 154 2B	Xgwm 349 2D	Xbarc 12 3A	Xdupw 4 4A	wPt 7062 4B	wPt 9788 5D	Xpsp 3071 6A	Xgwm 626 6B	wPt 2356 7B	Res. SSR alleles [11]	Susc. SSR alleles [12]	Origin	Field trials [13]	SSR	DArT	Pedigree [14]	Parent 1 [12]	Parent 2 [12]	Parent 1 [15]	Parent 2 [15]
	80 30 Versailles (=Versailles 80-3)	-2.88946	1.89102	86.723	41.2861	-0.0840116	0.247519	-0.243346		1	0	−	−	−	−	1	1	−	−	1			France	Yes	No	Yes	Martin/K 3//Hohenheimer 77/3/Oro	x22	Oro	x22	Oro
	A13-98	-4.08584	2.30327	59.4906	45.3552	-0.895151	0.239715	-0.0214609		0	0	−	−	−	−	1	0	−	−	1			UK	Yes	No	Yes	Nova/Haven	Nova	Haven	Nova	Haven
	Abbot	-3.18704	5.8963	59.1534	37.0892	-0.165048	0.235392	0.208696		1	1	−	−	−	−	1	0	−	−	1			UK	Yes	No	Yes	Avalon/Brimstone//Torfrida sib	x145	Torfrida sib	x145	Torfrida sib
	Adroit	-2.20851	14.0038	60.0934	35.3231	0.462952	0.224307	0.118673		1	1	162	−	−	−	1	0	−	−	1			UK	Yes	No	Yes	Norman/Mercia//Moulin	x143	Moulin	x143	Moulin
	Aintree	-2.99174	4.73334	67.4082	33.1009	-0.203937	0.24114	-0.394472		0	0	−	−	−	−	0	1	−	−	1			UK	Yes	No	Yes	Sona 227//Jufy I/Stella	Sona 227	x61	Sona 227	x61
	Alcedo	-2.45825	5.66398	74.3807	38.7167	0.148355	0.236249	-0.452496		1	0	−	−	−	−	1	1	167	−	1			Germany	Yes	No	Yes	Record/Poros//CarstensVIII	x52	Carstens VIII	x52	Carstens VIII
	Amarok	-2.35025	14.8131	56.0106	30.7167	0.307562	0.230169	-0.107227		1	1	−	−	−	−	1	0	−	−	*			UK	Yes	No	Yes	Hereward/Soissons	Hereward	Soissons	Hereward	Soissons
	Ambassador	-2.64185	9.65937	59.6848	40.5539	0.138488	0.239141	-0.0607174		1	0	−	−	−	−	1	0	−	−	1			UK	Yes	No	Yes	Hobbit/Forester	Hobbit	Forester	Hobbit	Forester
	Andante	-2.8809	7.86083	59.3066	37.2352	-0.0841835	0.228668	-0.216481	-0.85726	0	1	162	247	172	202	1	0	167	104	1	1	0	UK	Yes	Yes	Yes	Moulin/D172-6-4	Moulin	D172/6/4	Moulin	D172/6/4
	Anduril	-3.89492	2.34885	62.9082	35.5083	-0.813784	0.231711	-0.357676		1	0	−	−	−	299	1	1	−	−	*			UK	Yes	No	Yes	Sicco/Sandown	Sicco	Sandown	Sicco	Sandown
	Anglia	-3.12902	6.07414	59.6995	39.5918	-0.100165	0.226309	0.196006		1	0	−	−	−	−	1	0	−	−	1			UK	Yes	No	Yes	Marksman/Clement	Maris Marksman	Clement	Maris Marksman	Clement
	Apollo	-3.21333	1.28573	87.0106	44.8034	-0.219478	0.223942	-0.00473805		0	0	−	−	−	−	1	1	−	−	1			Germany	Yes	No	Yes	Maris Beacon/Clement//Kronjuwel	Kronjuwel	x118	Kronjuwel	x118
	Apostle	-3.46633	3.70302	62.8141	40.0892	-0.469248	0.218864	-0.281149		*	*	162	236	172	202	*	*	167	104	0	1	0	UK	Yes	Yes	Yes	Alcedo/Avalon//Moulin	Moulin	x133	Moulin	x133
	Aquila	-3.3428	3.10319	68.6356	40.4106	-0.476823	0.242714	-0.44645		1	*	−	−	−	−	*	1	−	−	*			UK	Yes	No	Yes	Carstens 854/Tadorna	Carstens 854	Tadorna	Carstens 854	Tadorna
	Arina	-4.01428	1.03272	74.7784	36.7677	-0.878427	0.243262	-0.0556315		1	*	160	−	163	299	0	1	152	133	1	2		Switzerland	Yes	Yes	Yes	Zenith/Moisson	Zenith	Moisson	Zenith	Moisson
	Aristocrat	-2.48353	8.89322	64.5748	40.0639	0.29117	0.231459	0.10761		0	1	−	−	−	−	1	0	−	−	0			UK	Yes	No	Yes	Rendezvous/Moulin//Mercia	Mercia	x146	Mercia	x146
	Armada	-3.46149	3.96614	61.581	35.3833	-0.528394	0.227844	-0.398912		1	0	160	245	184	201	1	1	152	*	0	1	0	UK	Yes	Yes	Yes	TP-118//Perdix/Hybride46/4/Cappelle Desprez/ Champlein/3/Viking/Tetrix//Tetrix/Jubilegem	x78	x83	x78	x83
	Arminda	-3.74283	2.31419	66.1891	39.7907	-0.723598	0.22554	-0.448339	-1.93338	1	0	160	245	184	204	0	1	152	104	1	1	0	Netherlands	Yes	Yes	Yes	Carstens 854/Ibis	Carstens 854	Ibis	Carstens 854	Ibis
	Aronde	-3.36232	1.51219	81.2971	36.6935	-0.307574	0.233669	0.117961		1	0	162	222	205	202	1	1	163	104	0	0	0	France	Yes	Yes	Yes	Thatcher/Breustedts Teutonen//Koga-II	Koga II	x33	Koga II	x33
	Aslan	-2.72954	6.9058	64.9822	40.3231	0.253147	0.226934	0.471814		1	0	−	−	−	−	1	0	−	−	*			UK	Yes	No	Yes	Brigand/Talent	Brigand	Talent	Brigand	Talent
	Atou	-2.98263	4.0342	70.723	40.6935	-0.0290012	0.226161	0.127372		1	0	−	−	−	−	1	0	−	−	1			France	Yes	No	Yes	Cappelle Desprez/Garnet	Cappelle Desprez	Garnet	Cappelle Desprez	Garnet
	Avalon	-2.4369	11.1641	60.6111	37.2342	0.257386	0.222057	-0.0318461		1	0	162	236	172	204	1	0	163	104	1	0	0	UK	Yes	Yes	Yes	Maris Ploughman/Maris Bilbo	Maris Ploughman	Maris Bilbo	Maris Ploughman	Maris Bilbo
	Avocet	-2.36937	11.4495	61.395	38.9705	0.482378	0.227029	0.454885		1	0	−	−	−	−	1	0	−	−	1			UK	Yes	No	Yes	Hobbit sib/3/Maris Beacon//Maris Ranger/Durin	Hobbit sib	TJB 268/175	Hobbit sib	TJB 268/175
	Axona	-2.38286	7.16052	71.0942	33.3034	0.453874	0.225924	0.396537		1	0	−	−	−	−	1	1	−	−	1			Netherlands	Yes	No	Yes	Maris Dove/HPG522-66	Maris Dove	HPG522/66	Maris Dove	HPG522/66
	Banker	-1.99182	17.2406	59.5748	46.7543	0.599956	0.230383	0.0509808		*	0	166	−	172	202	1	0	161	104	1	0		UK	Yes	Yes	Yes	Beaver//Rendezvous/Brock	Beaver	x140	Beaver	x140
	Bastard II	-3.76541	0.977547	80.582	39.138	-0.741941	0.245329	-0.205285		1	0	162	247	187	299	1	0	161	104	1	0	1	UK	Yes	Yes	Yes	Rimpau Early Bastard/Salzmunder Standard	Rimpaus Fruher Bastard	Salzmunder Standard	Rimpaus Fruher Bastard	Salzmunder Standard
	Beaufort	-2.76205	7.27702	63.26	42.3226	0.00282708	0.232797	-0.206827		0	1	−	−	−	−	1	0	−	−	1			UK	Yes	No	Yes	Rendezvous/Haven//Fresco	Fresco	x147	Fresco	x147
	Beaver	-2.57144	9.90573	60.5378	43.3972	0.1092	0.192552	-0.0842987	-0.62928	0	0	168	247	172	201	1	0	152	104	1	0	0	UK	Yes	Yes	Yes	Hornet/Moulin	Moulin	Hornet	Moulin	Hornet
	Benno	-2.99217	2.96005	76.4637	38.3034	-0.236356	0.226129	-0.438189		*	*	162	*	172	204	*	1	167	104	1	1		Germany	Yes	Yes	Yes	Carstens VIII/Weihenstephaner-565-52	Carstens VIII	Weihenstephaner 565/52	Carstens VIII	Weihenstephaner 565/52
	Bersée	-3.35092	1.39825	82.8677	37.232	-0.394375	0.234729	-0.175418		*	*	162	252	172	202	*	1	163	104	1	0	0	France	Yes	Yes	Yes	Vilmorin 23/Hybride des Allies	Vilmorin 23	Hybride des Allies	Vilmorin 23	Hybride des Allies
	Blaze	-2.51881	8.0463	65.9822	42.5001	0.30083	0.22596	0.21422		1	*	−	−	−	−	1	0	−	−	1			UK	Yes	No	Yes	Hussar/Beaver	Hussar	Beaver	Hussar	Beaver
	Blé Seigle	-3.15212	0.997507	92.3909	40.7677	-0.165946	0.227728	0.0608043		*	*	−	−	−	−	*	1	−	−	1			France	Yes	No	Yes	Landrace from Val de Loire
	Bon Fermier	-2.58793	3.13429	83.379	40.138	0.126335	0.237419	-0.229293		1	0	−	−	−	−	1	*	−	−	1			France	Yes	No	Yes	Gros Bleu/Blé seigle	Gros Bleu	Blé Seigle	Gros Bleu	Blé Seigle
	Booty	-2.37573	8.85556	66.7971	38.7677	0.289027	0.227998	-0.0923579		1	*	−	−	−	−	1	0	−	−	0			UK	Yes	No	Yes	Armada/Maris Brigand	Armada	Brigand	Armada	Brigand
	Bounty	-3.16239	5.83742	59.8436	38.982	-0.141903	0.222715	0.108577		0	*	−	−	−	−	1	0	−	−	1			UK	Yes	No	Yes	Maris Ploughman/Maris Durin	Maris Ploughman	Durin	Maris Ploughman	Durin
	Boxer	-4.06843	1.7288	64.9927	37.3034	-1.07796	0.224673	-0.860433		1	0	160	245	163	201	0	1	152	104	*	2	0	UK	Yes	Yes	Yes	Griffin/Armada sib	Armada sib	Griffin	Armada sib	Griffin
	Breustedts Teutonen	-2.93559	2.50362	80.7093	35.4342	-0.128065	0.230642	-0.242059		1	*	162	236	205	202	1	0	161	104	1	0	1	Germany	Yes	Yes	Yes	Heines Kolben/Strubes Kreuzung-56	Heines Kolben	Strubes Kreuzung 56	Heines Kolben	Strubes Kreuzung 56
	Brigand	-2.13587	15.8525	58.6891	41.0534	0.566044	0.202672	0.363951		*	*	−	−	−	−	*	0	−	−	1			UK	Yes	No	Yes	Maris Huntsman/Maris Bilbo	Maris Huntsman	Maris Bilbo	Maris Huntsman	Maris Bilbo
	Brimstone	-2.39955	8.69439	66.714	39.3093	0.392921	0.223091	0.260015		1	1	−	−	−	−	1	0	−	−	0			UK	Yes	No	Yes	Hustler/Shire sib	Hustler	Shire sib	Hustler	Shire sib
	Brock	-2.77093	8.75331	59.2249	36.3392	0.210764	0.226068	0.421454		1	0	162	−	−	−	1	0	−	−	1			UK	Yes	No	Yes	Hobbit sib/Talent	Hobbit sib	Talent	Hobbit sib	Talent
	Buchan	-3.30448	5.55102	58.0463	39.1249	-0.1803	0.22596	0.283882		0	1	−	−	−	−	1	0	−	−	0			UK	Yes	No	Yes	Hussar/Beaver	Hussar	Beaver	Hussar	Beaver
	Buster	-2.50956	9.95596	61.6534	38.5534	0.185749	0.225755	-0.123887		1	0	−	−	−	−	1	0	−	−	0			UK	Yes	No	Yes	Parade/Brimstone	Parade	Brimstone	Parade	Brimstone
	Cadenza	-2.22013	11.2686	64.6955	35.1249	0.520135	0.212806	0.334855		1	0	166	245	172	202	1	1	159	104	1	0	1	UK	Yes	Yes	Yes	Axona/Tonic	Axona	Tonic	Axona	Tonic
	Camp Remy	-2.19326	10.5361	66.6891	34.6963	0.43125	0.234875	-0.107009		1	1	−	−	−	−	1	0	−	−	1			France	Yes	No	Yes	Hardi//Atou/GU-362	Hardi	x69	Hardi	x69
	Cantata	-2.33072	12.3239	60.5378	41.2491	0.464097	0.226229	0.329523		*	1	166	*	*	201	1	0	152	*	1			UK	Yes	Yes	Yes	Adroit/Torfrida	Adroit	Torfrida	Adroit	Torfrida
	Cappelle Desprez	-3.16585	3.299	70.9733	39.9019	-0.0280272	0.171115	0.0908248	-1.81058	1	0	160	247	163	204	1	0	163	104	1	2	0	France	Yes	Yes	Yes	Hybride du Joncquois/Vilmorin 27	Hybride du Joncquois	Vilmorin 27	Hybride du Joncquois	Vilmorin 27
	Caribo	-2.99135	3.14956	75.3066	40.2352	-0.309048	0.215382	-0.587832		1	*	−	−	−	−	1	1	−	−	*			Germany	Yes	No	Yes	Carstens VIII/Cappelle Desprez	Carstens VIII	Cappelle Desprez	Carstens VIII	Cappelle Desprez
	Carstens VIII	-3.37536	1.43065	81.9927	42.3749	-0.392541	0.219497	-0.21637		0	0	162	245	232	201	1	0	167	104	1	1	0	Germany	Yes	Yes	Yes	Korchow/Carstens V//Minhardi/3/Carstens VI	x10	Carstens VI	x10	Carstens VI
	Caxton	-2.50352	11.3095	59.0106	36.732	0.235807	0.224722	0.00896538		1	0	−	−	−	−	1	0	−	−	0			UK	Yes	No	Yes	Moulin/Riband	Moulin	Riband	Moulin	Riband
	Chablis	-2.28082	10.5622	64.9034	41.8034	0.357442	0.230782	-0.101971		1	0	−	−	−	−	1	0	−	−	1			UK	Yes	No	Yes	Jerico/Tonic	Jerico	Tonic	Jerico	Tonic
	Champlein	-2.36525	14.6165	56.0193	37.175	0.29471	0.212936	0.0029356		1	0	−	−	−	−	1	0	−	−	1			France	Yes	No	Yes	Tadepi//Vilmorin 27/Red Fife	Tadepi	x51	Tadepi	x51
	Charger	-2.91285	7.51242	59.6177	31.5798	0.0571463	0.233658	0.29778		0	0	−	−	−	−	1	1	−	−	0			UK	Yes	No	Yes	Fresco sib/Mandate	Fresco sib	Mandate	Fresco sib	Mandate
	Chianti	-1.41006	24.1669	62.76	37.7305	0.945051	0.226006	0.0190695	0.43224	1	1	166	247	172	201	1	0	152	104	1	0	1	Italy	Yes	Yes	Yes	CWW 4442-64/Rendezvous	CWW 4442/64	Rendezvous	CWW 4442/64	Rendezvous
	Chiddam Blanc (White Chaff)	-2.94215	0.863157	98.8251	43.3093	-0.0358242	0.233413	0.0618244		1	0	−	−	−	−	1	1	−	−	1			France	Yes	No	Yes	English landrace
	Cinnabar	-1.22234	26.3858	64.1674	38.6935	1.24099	0.225471	0.507805		1	0	162	220	172	202	1	0	161	*	1	0	2	UK	Yes	Yes	Yes	Hedgehog/Norman	Hedgehog	Norman	Hedgehog	Norman
	Claire	-3.51298	3.67679	62.0284	39.3392	-0.68605	0.227902	-0.759208		0	0	162	247	*	201	0	1	167	104	1			UK	Yes	Yes	Yes	Wasp/Flame	Wasp	Flame	Wasp	Flame
	Clement	-2.69551	6.2684	67.6356	38.3034	0.065212	0.226274	-0.128571	-0.44588	1	0	162	234	184	202	1	1	152	104	1	0	0	Netherlands	Yes	Yes	Yes	Hope/Timstein//3*Heines VII/3/Riebesel-57-41/ 2*Heines VII/4/Cleo	x76	Cleo	x76	Cleo
	Cleo	-2.40407	6.51386	72.6177	33.482	0.364712	0.223337	0.194023															Netherlands	Yes	No	No	Heines VII/Minister	Heines VII	Minister	Heines VII	Minister
	Consort	-2.26326	13.806	59.332	41.9632	0.469657	0.229796	0.208149		1	*	168	247	235	202	1	0	152	104	0	0	1	UK	Yes	Yes	Yes	Riband sib//Fresco/Riband	Riband sib	x135	Riband sib	x135
	Craftsman	-2.55345	5.64503	72.5649	39.2457	0.273412	0.224706	0.20116		*	*	−	−	−	−	*	0	−	−	0			UK	Yes	No	Yes	Maris Huntsman/Virtue	Virtue	Maris Huntsman	Virtue	Maris Huntsman
	Crofter	-3.28517	3.96877	65.0563	42.8046	-0.236323	0.224722	0.0802448	-0.21503	1	0	162	247	235	204	1	0	161	104	0	0	2	UK	Yes	Yes	Yes	Riband/Moulin	Riband	Moulin	Riband	Moulin
	Dattel	-2.70693	0.717676	106.278	44.4106	0.0674174	0.246665	-0.191579		0	0	−	−	−	−	1	1	−	−	1			France	Yes	No	Yes	Prince Albert/Chiddam Red
	Dean	-2.33855	8.61356	68.1177	40.6963	0.322161	0.213715	0.0270207		1	0	162	238	172	204	1	0	161	104	1	0	1	UK	Yes	Yes	Yes	Norman/Disponent	Norman	Disponent	Norman	Disponent
	Disponent	-3.35702	3.16295	67.9927	39.6249	-0.439591	0.224738	-0.352991	-1.14828	1	0	162	247	172	204	1	1	163	104	1	0	0	Germany	Yes	Yes	Yes	Benno*2/Florian	Benno	x57	Benno	x57
	Drake	-2.85285	6.90142	62.5563	41.7305	0.0116384	0.236113	0.0227356		0	1	−	−	−	−	1	0	−	−	1			UK	Yes	No	Yes	Motto//Bounty/Galahad	Motto	x148	Motto	x148
	Durin	-2.07858	14.0543	62.582	42.0534	0.472385	0.198632	0.130737		*	0	162	234	172	202	1	0	152	104	1	0	0	UK	Yes	Yes	Yes	Cappelle Desprez//Vilmorin 29/Vogel 8058/3/ Hobbit sib	x109	TJB 16	x109	TJB 16
	DW929620-511	-1.99108	17.179	59.6739	39.7305	0.66863	0.23459	0.211487		0	0	−	−	−	−	1	0	−	−	1			UK	Yes	No	Yes	Cadenza//Haven sib/Fresco sib	Cadenza	Rialto sib	Cadenza	Rialto sib
	DW930861-509	-1.72841	15.5189	67.2415	36.2861	0.837944	0.22751	0.270546	0.03782	1	0	166	247	172	202	1	1	152	104	1	0	1	UK	Yes	Yes	Yes	Cadenza//Rialto	Cadenza	Rialto	Cadenza	Rialto
	Dynamo	-3.12144	7.74129	54.8677	40.8034	-0.255555	0.228369	-0.252283		1	0	−	−	−	−	1	0	−	−	1			UK	Yes	No	Yes	Hammer/Parade	Hammer	Parade	Hammer	Parade
	Elysee	-2.88313	4.07797	72.4811	32.8502	0.125975	0.236949	0.507066		1	0	−	−	−	−	1	*	−	−	1			France	Yes	No	Yes	Bellevue//Cappelle Desprez/Ideal Bataille	Bellevue	x48	Bellevue	x48
	Encore	-3.01173	6.13575	61.8149	41.8611	-0.1923	0.226665	-0.279035		0	0	−	−	−	−	1	0	−	−	1			UK	Yes	No	Yes	Apostle/Haven	Apostle	Haven	Apostle	Haven
	Epoch (=Elsoms 97-15)	-3.69885	3.35214	60.125	38.4747	-0.58747	0.234954	-0.0146245		*	0	162	222	172	202	*	0		133	1			UK	Yes	Yes	Yes	Hunter/3/Dean//Ambassador/MD2	Hunter	x150	Hunter	x150
	Equinox	-2.8392	10.231	54.5463	38.8749	0.0867214	0.23535	0.23915	-1.09416	1	1	162	247	172	204	1	1	152	133	1	0	0	UK	Yes	Yes	Yes	CWW 4442-4//Rendezvous/Obelisk	CWW 4442/64	x141	CWW 4442/64	x141
	Estica	-2.98638	5.51651	64.4637	42.1009	-0.177068	0.223839	-0.278849	-0.60523	1	0	162	245	235	202	0	0	152	104	0	0	1	Netherlands	Yes	Yes	Yes	Arminda/Virtue	Arminda	Virtue	Arminda	Virtue
	Etoile de Choisy	-2.84919	5.41608	67.5463	29.0892	-0.0740182	0.250262	-0.358394		*	*	−	−	−	−	*	1	−	−	1			France	Yes	No	Yes	Mon Desir/Ardito//Mouton à Epi Rouge/K-3/3/ Mouton à Epi Rouge	x20	Mouton a Epi Rouge	x20	Mouton a Epi Rouge
	Exsept	-4.24962	1.81979	60.5008	42.5534	-1.11754	0.233537	-0.510524	-1.94653	0	0	160	247	172	201	1	1	167	104	0	2	0	Germany	Yes	Yes	Yes	Hereward/Torch	Hereward	Torch	Hereward	Torch
	Falstaff	-2.41578	13.2055	57.3156	36.138	0.285631	0.231157	-0.0487807		0	1	−	−	−	−	1	0	−	−	1			UK	Yes	No	Yes	Hussar/Beaver//Hunter	Hunter	Madrigal sib	Hunter	Madrigal sib
	Fenman	-2.32033	9.71767	65.9161	36.7677	0.511989	0.227029	0.448321	0.17667	1	0	162	220	172	204	1	0	161	104	0	0	2	UK	Yes	Yes	Yes	Hobbit sib/3/Maris Beacon//Maris Ranger/Durin	Hobbit sib	TJB 268/175	Hobbit sib	TJB 268/175
	Flambeau	-2.19638	12.1143	63.5748	39.8417	0.471203	0.221219	0.142497		1	1	−	−	−	−	1	0	−	−	1			UK	Yes	No	Yes	Maris Huntsman/Hobbit sib	Maris Huntsman	Hobbit sib	Maris Huntsman	Hobbit sib
	Flame	-4.04294	2.92168	55.9237	38.3749	-1.02953	0.22213	-0.78489	-2.57863	0	0	160	247	163	201	0	1	167	104	0	3	0	UK	Yes	Yes	Yes	Taurus/Moulin	Taurus	Moulin	Taurus	Moulin
	Flanders	-2.39716	9.2697	65.4034	37.2677	0.356826	0.233429	0.120726		1	0	−	−	−	−	1	0	−	−	0			France	Yes	No	Yes	FD 2816 348/Champlein	Champlein	FD 2816-348	Champlein	FD 2816-348
	Fresco	-3.36662	5.14607	58.3329	40.9613	-0.378381	0.216241	-0.215593	-1.42503	0	0	168	247	172	202	1	1	167	104	0	1	0	UK	Yes	Yes	Yes	Moulin/Monopol	Moulin	Monopol	Moulin	Monopol
	Frontier	-3.28084	5.7259	57.8896	34.5454	-0.3348	0.243366	-0.0670123		0	*	−	−	−	−	1	1	−	−	1			UK	Yes	No	Yes	Koga-II/Cappelle Desprez//Siete Cerros 66/3/ RW-917	x99	RW 917	x99	RW 917
	Galahad	-2.51075	9.0707	63.6177	39.6249	0.31862	0.221898	0.249745	-0.46108	1	0	160	234	172	202	1	0	152	104	1	1	0	UK	Yes	Yes	Yes	Hobbit sib//Durin/Joss Cambier	Hobbit sib	x114	Hobbit sib	x114
	Garnet	-2.5877	3.64465	80.5008	32.3972	0.182519	0.230831	-0.00847207		1	1	−	−	−	−	1	1	−	−	*			Canada	Yes	No	Yes	Preston A/Riga M	Preston A	Riga M	Preston A	Riga M
	Gawain	-2.54515	8.78385	63.6177	42.1606	0.366153	0.220984	0.429854		1	1	−	−	−	−	1	0	−	−	1			UK	Yes	No	Yes	Maris Brigand/Virtue	Brigand	Virtue	Brigand	Virtue
	Granta	-3.02309	4.88857	66.1489	39.8046	-0.277579	0.221348	-0.480382		1	0	−	−	−	−	1	1	−	−	*			UK	Yes	No	Yes	Caribo/Kranich	Caribo	Kranich	Caribo	Kranich
	Greif	-3.82533	2.68552	61.8068	37.2576	-0.736899	0.228221	-0.30592		1	0	162	*	184	202	1	1	163	*	0	0		Germany	Yes	Yes	Yes	Maris Huntsman/Carimulti//Monopol	x115	Monopol	x115	Monopol
	Grosse Tête	-2.92145	1.33715	92.1226	44.5824	-0.0634171	0.237011	-0.0660948		0	0	−	−	−	−	1	1	−	−	1			France	Yes	No	Yes	Browick/Chiddam Blanc	Browick	Chiddam Blanc	Browick	#N/A
	Hammer	-2.90394	8.39927	57.4637	42.3602	0.0227139	0.225691	0.128818		1	1	−	−	−	−	1	0	−	−	1			Germany	Yes	No	Yes	Weibulls 2019/Maris Bilbo	Weibulls 2019	Maris Bilbo	Weibulls 2019	Maris Bilbo
	Hardi	-2.89923	2.87753	78.8341	37.5083	0.00502835	0.228135	0.0783885		1	0	−	−	−	−	1	1	−	−	1			France	Yes	No	Yes	Cappelle Desprez*2/Thatcher	Cappelle Desprez	x62	Cappelle Desprez	x62
	Harrier	-2.56804	9.89405	60.6304	41.5454	0.244694	0.225493	0.146542		1	1	−	−	−	−	1	0	−	−	*			UK	Yes	No	Yes	Soldier/Beaver	Soldier	Beaver	Soldier	Beaver
	Hatif Inversable	-2.42976	3.0736	86.8782	36.9463	0.24986	0.223931	-0.077077		1	0	−	−	−	−	1	1	−	−	1			France	Yes	No	Yes	Chiddam Blanc/Blé seigle	Chiddam Blanc	Blé Seigle	Chiddam Blanc	Blé Seigle
	Haven	-2.73158	8.03748	61.7963	43.0534	0.0364993	0.208575	-0.103568		0	0	162	247	172	201	1	0	152	*	1	0	0	UK	Yes	Yes	Yes	Hornet/Moulin	Moulin	Hornet	Moulin	Hornet
	Haydock	-3.76423	3.16784	59.9082	35.212	-0.73192	0.231711	-0.377793		*	*	160	250	199	299	*	1	169	133	1	1	0	UK	Yes	Yes	Yes	Sicco/Sandown	Sicco	Sandown	Sicco	Sandown
	Hedgehog	-2.16803	16.9867	56.4391	37.0892	0.640042	0.223641	0.532378		1	0	162	247	172	202	1	0	152	104	*	0	0	UK	Yes	Yes	Yes	Chile 13573-LT/Mildress//Joss-Cambier/3/ CWM 100-1	CWM 100-1	x91	CWM 100-1	x91
	Heines 110	-2.73355	2.64214	83.707	46.8822	0.0835438	0.247937	-0.0359257		*	*	−	−	−	−	*	1	−	−	1			Germany	Yes	No	Yes	Unknown
	Heines Kolben	-3.37258	2.42274	72.6712	29.6757	-0.240085	0.224012	0.212673		1	1	−	−	−	−	1	1	−	−	1			Germany	Yes	No	Yes	Selection from Saumur de Mars
	Heines Peko	-1.92183	4.57388	89.2487	37.2702	0.722366	0.217358	0.372088		1	1	166	220	211	202	1	0	161	133	1	0	3	Germany	Yes	Yes	Yes	Peragis/Heines Kolben	Peragis	Heines Kolben	Peragis	Heines Kolben
	Herald	-2.38746	11.7822	60.4082	40.2491	0.387879	0.227981	0.215379		1	0	−	−	−	−	1	0	−	−	1			UK	Yes	No	Yes	Champlein/Hobbit sib	Champlein	Hobbit sib	Champlein	Hobbit sib
	Hereward	-3.05116	6.9066	58.6177	41.2582	-0.114087	0.205563	-0.0554211		0	0	156	247	163	202	1	0	167	104	0	2	0	UK	Yes	Yes	Yes	Norman/Disponent	Disponent	Norman	Disponent	Norman
	Highbury	-3.44723	3.09025	66.6489	33.4342	-0.514336	0.243289	-0.285259		*	*	162	250	187	299	*	1	167	104	0	1	0	UK	Yes	Yes	Yes	Sona 227//Svenno/Jufy I	Sona 227	x60	Sona 227	x60
	Hobbit	-2.40424	10.9091	61.7606	38.1249	0.264478	0.201269	0.0324602	-0.93368	1	0	162	247	172	204	1	0	163	104	1	0	0	UK	Yes	Yes	Yes	Professeur Marchal//Marne Desprez/ Vogel 9144/4/C.I.12633/4* Cappelle Desprez// Heines 110/Cappelle Desprez/3/Nord Desprez	x107	TJB 16	x107	TJB 16
	Holdfast	-2.14023	6.39119	78.2249	43.6249	0.502238	0.223393	0.109752		1	1	162	240	172	204	1	0	163	104	1	0	0	UK	Yes	Yes	Yes	White Fife/Yeoman	White Fife	Yeoman	White Fife	Yeoman
	Hornet	-2.18207	12.7818	62.6674	40.8787	0.680703	0.208921	0.654063	0.61782	1	0	162	220	172	202	1	0	161	104	1	0	2	UK	Yes	Yes	Yes	Hedgehog/Norman	Hedgehog	Norman	Hedgehog	Norman
	Hunter	-2.95311	6.38853	62.1534	41.8034	-0.200058	0.215407	-0.373484	-0.09218	0	0	166	247	172	202	1	0	152	104	1	0	1	UK	Yes	Yes	Yes	Apostle/Haven	Apostle	Haven	Apostle	Haven
	Hussar	-2.31525	14.7297	56.832	37.5534	0.443934	0.205897	0.299134		1	1	166	247	172	201	1	0	152	*	0	0	1	UK	Yes	Yes	Yes	Squadron/Rendezvous	Squadron	Rendezvous	Squadron	Rendezvous
	Hustler	-2.19193	16.5724	56.5457	42.0534	0.528239	0.212748	0.316097		1	*	−	−	−	−	1	0	−	−	0			UK	Yes	No	Yes	Maris Huntsman/Durin	Maris Huntsman	Durin	Maris Huntsman	Durin
	Hybrid 46	-2.97567	2.7225	78.3591	40.3426	0.0196558	0.228832	0.27292		1	0	−	−	−	−	1	1	−	−	0			UK	Yes	No	Yes	Benoist 40/Yeoman	Benoist 40	Yeoman	Benoist 40	Yeoman
	Hybride du Joncquois (=Desprez 80)	-3.03888	3.21516	73.9749	39.1261	-0.0675666	0.207652	0.0359801		*	*	162	*	163	202	*	0	152	*	1	1		France	Yes	Yes	Yes	Vilmorin 23/Institut Agronomique	Vilmorin 23	Institut Agronomique	Vilmorin 23	Institut Agronomique
	Ibis	-3.40194	2.06035	75.0457	44.175	-0.486024	0.229209	-0.383969		1	1	−	−	−	−	*	1	−	−	*			Germany	Yes	No	Yes	Merlin//Heines VII/Heines 2167	Merlin	x54	Merlin	x54
	Impala	-2.51388	9.43287	62.723	40.1009	0.244084	0.229084	0.0326897		1	1	162	*	172	202	1	0	152	*	0	0		UK	Yes	Yes	Yes	Andante/Dean	Andante	Dean	Andante	Dean
	Iona	-2.32882	8.55105	68.4637	40.2491	0.315901	0.225462	-0.0828072		1	0	−	−	−	−	1	0	−	−	0			UK	Yes	No	Yes	Maris Ploughman/Hobbit sib	Maris Ploughman	Hobbit sib	Maris Ploughman	Hobbit sib
	Japhet	-3.06646	1.26098	90.2423	41.3392	-0.195086	0.24453	-0.142643		*	*	−	−	−	−	*	1	−	−	0			France	Yes	No	Yes	Vilmorin selection from landrace	Noe	unknown 3	Noe	unknown 3
	Jena (=Iena)	-3.69595	2.81473	63.488	33.5083	-0.706376	0.226395	-0.458932	-2.06803	0	0	162	247	163	202	1	0	163	133	0	1	0	France	Yes	Yes	Yes	Champlein/Courtot	Champlein	Courtot	Champlein	Courtot
	Jerico	-3.11931	3.65331	69.9391	32.8749	-0.161783	0.232583	0.0447604		1	1	160	−	−	−	1	1	−	−	0			France	Yes	No	Yes	Bastion/Mironovskaja 808	Bastion	Mironovskaya 808	Bastion	Mironovskaya 808
	Joss Cambier	-2.49794	6.59991	70.4927	38.482	0.266853	0.231127	0.0639724		1	*	162	247	184	202	1	0	152	133	1	0	0	France	Yes	Yes	Yes	Heines VII/Tadepi//Cappelle Desprez	x55	Cappelle Desprez	x55	Cappelle Desprez
	Jufy I	-2.01283	6.69595	79.793	33.6606	0.517564	0.219445	-0.0107546		1	1	−	−	−	−	1	1	−	−	1			Belgium	Yes	No	Yes	Jubilegem/Fylgia	Jubilegem	Fylgia de Printemps	Jubilegem	Fylgia de Printemps
	Koga I	-2.70808	3.04754	81.5337	37.212	0.131502	0.223392	0.0811192		1	1	−	−	−	−	1	1	−	−	*			Germany	Yes	No	Yes	Heines Kolben/Garnet	Garnet	Heines Kolben	Garnet	Heines Kolben
	Koga II	-2.41657	5.13337	77.1753	41.5892	0.369048	0.21965	0.232287		1	1	−	−	−	−	1	1	−	−	1			Germany	Yes	No	Yes	Koga I//Heines Kolben/Raeckes White Chaff	Koga I	x27	Koga I	x27
	Krakatoa	-2.78506	9.18994	57.9142	36.0475	0.0445867	0.230467	-0.0246838		*	0	−	−	−	−	1	0	−	−	1			UK	Yes	No	Yes	Apollo/CWW 4442-64	Apollo	CWW 4442/64	Apollo	CWW 4442/64
	Kranich	-2.90221	4.55307	69.9452	43.212	-0.101336	0.22896	-0.226235		1	0	−	−	−	−	1	1	−	−	0			Germany	Yes	No	Yes	Heines 2167-50/Heines VII//Merlin	x54	Merlin	x54	Merlin
	Longbow	-1.81634	19.0715	60.6356	41.1249	0.810939	0.228611	0.344686	0.35832	1	0	160	220	235	202	1	0	161	104	1	1	3	UK	Yes	Yes	Yes	Hobbit/3/Maris Beacon//Maris Ranger/Durin	Hobbit	TJB 268/175	Hobbit	TJB 268/175
	Lynx	-3.01227	7.71141	57.1077	43.3202	-0.00771188	0.226006	0.239747	-0.55248	1	0	162	247	172	204	1	0	152	104	1	0	0	UK	Yes	Yes	Yes	Rendezvous/CWW 4442-64	Rendezvous	CWW 4442/64	Rendezvous	CWW 4442/64
	Madrigal	-2.66631	10.6987	56.9996	41.9613	0.210507	0.22596	0.227363		0	1	−	−	−	−	1	0	−	−	1			UK	Yes	No	Yes	Hussar/Beaver	Hussar	Beaver	Hussar	Beaver
	Maestro	-2.34855	10.1484	64.4267	38.9157	0.401364	0.232982	0.159006		1	0	−	−	−	−	1	0	−	−	1			UK	Yes	No	Yes	Selkirk/Cappelle Desprez//Hobbit sib	x119	Hobbit sib	x119	Hobbit sib
	Magellan	-2.75897	8.51746	60.0378	39.3972	0.142919	0.226006	0.205141		0	1	−	−	−	−	1	0	−	−	1			UK	Yes	No	Yes	CWW 4442-64/Rendezvous	CWW 4442/64	Rendezvous	CWW 4442/64	Rendezvous
	Malacca	-3.168	6.48974	57.582	38.0892	-0.14766	0.231026	0.174725		1	1	−	−	−	−	1	0	−	−	*			UK	Yes	No	Yes	Riband//Rendezvous/Apostle	Riband	x151	Riband	x151
	Mandate	-2.17322	14.0442	60.726	41.0268	0.625137	0.219852	0.508932	-0.00898	1	0	162	247	172	202	1	0	161	104	1	0	1	UK	Yes	Yes	Yes	Hedgehog/Norman	Hedgehog	Norman	Hedgehog	Norman
	Mardler	-2.8479	9.34476	56.3156	37.9898	0.143572	0.223707	0.351986		1	1	−	−	−	−	1	0	−	−	1			UK	Yes	No	Yes	Maris Ranger//Durin/Maris Huntsman	Maris Huntsman	x121	Maris Huntsman	x121
	Maris Argent	-2.49156	10.1234	61.6507	40.7458	0.405873	0.224482	0.45683		1	0	−	−	−	−	1	0	−	−	1			UK	Yes	No	Yes	Maris Freeman/Maris Durin	Maris Freeman	Durin	Maris Freeman	Durin
	Maris Beacon	-1.61994	12.4226	74.4213	38.5177	0.775442	0.218433	0.0432538	0.30699	1	1	162	234	235	202	1	0	152	104	0	0	1	UK	Yes	Yes	Yes	C.I.12633/5*Cappelle Desprez/3/Hybrid 46/ Cappelle Desprez//Professeur Marchal	Professeur Marchal	x112	Professeur Marchal	x112
	Maris Bilbo	-2.12034	17.6251	56.5106	38.3972	0.622298	0.210464	0.436419		*	*	162	234	*	202	*	0	163	104	1			UK	Yes	Yes	Yes	Vilmorin 29//Vogel 8058/Cappelle Desprez/4/ C.I.12633/Cappelle Desprez//Heines 110/ Cappelle Desprez/3/Nord-Desprez	x109	TJB 16	x109	TJB 16
	Maris Butler	-2.0412	7.68447	76.3896	39.3231	0.56132	0.228373	0.057786		1	0	−	−	−	−	1	1	−	−	1			UK	Yes	No	Yes	Hybrid 46/Koga II	Koga II	Hybrid 46	Koga II	Hybrid 46
	Maris Dove	-1.91342	9.20115	75.1304	34.9898	0.713169	0.233188	0.199109		1	0	166	220	205	303	1	0	161	104	1	0	3	UK	Yes	Yes	Yes	Koga II/H881047	Koga II	H881047	Koga II	H881047
	Maris Ensign	-2.7179	3.76184	77.3149	36.938	0.0423254	0.227711	-0.157117		1	1	162	238	172	204	1	0	163	104	0	0	0	UK	Yes	Yes	Yes	Breustedts Teutonen/Cappelle Desprez	Cappelle Desprez	Breustedts Teutonen	Cappelle Desprez	Breustedts Teutonen
	Maris Envoy	-2.12092	7.55442	75.1674	38.8046	0.377374	0.223643	-0.266532		1	1	−	−	−	−	0	0	−	−	*			UK	Yes	No	Yes	C.I.12633/5*Cappelle Desprez//Heines 110/ Cappelle Desprez/3/Nord/4/Viking	Viking	x125	Viking	x125
	Maris Freeman	-2.24336	8.74299	69.6859	39.175	0.519608	0.221441	0.342565		1	0	−	−	−	−	1	0	−	−	1			UK	Yes	No	Yes	Maris Widgeon/Maris Ranger	Maris Widgeon	Maris Ranger	Maris Widgeon	Maris Ranger
	Maris Fundin	-1.79692	24.6681	54.5748	37.3972	0.794993	0.229229	0.255264		1	0	−	−	−	−	1	0	−	−	1			UK	Yes	No	Yes	Vilmorin 29/Vogel 8058//Cappelle Desprez/4/ C.I.12633/4* Cappelle Desprez//Heines 110/ Cappelle Desprez/3/Nord Desprez	x109	TJB 16	x109	TJB 16
	Maris Halberd	-2.61969	5.48453	71.8342	35.4765	0.314286	0.238324	0.516528		1	0	−	−	−	−	1	0	−	−	1			UK	Yes	No	Yes	Elysee/4*Jufy 1	x65	Jufy I	x65	Jufy I
	Maris Huntsman	-2.76328	3.9676	75.3856	39.232	0.204882	0.182495	0.244544	0.26862	1	0	162	234	235	202	1	0	152	104	1	0	1	UK	Yes	Yes	Yes	C.I.12633/5*Cappelle Desprez/3/Hybrid 46/ Cappelle Desprez//Professeur Marchal	Professeur Marchal	x112	Professeur Marchal	x112
	Maris Kinsman	-1.8752	18.3748	60.3668	40.9463	0.764271	0.222543	0.379456	0.57434	1	1	162	220	235	202	1	1	152	104	1	0	2	UK	Yes	Yes	Yes	Maris Huntsman/Maris Ranger	Maris Ranger	Maris Huntsman	Maris Ranger	Maris Huntsman
	Maris Marksman	-2.2516	13.3529	60.3141	42.5824	0.317338	0.207699	-0.0638229	-0.12753	1	0	162	234	172	202	1	0	152	104	0	0	0	UK	Yes	Yes	Yes	Maris Huntsman/Maris Durin	Cappelle Desprez	Heines Peko	Cappelle Desprez	Heines Peko
	Maris Nimrod	-3.33596	3.09902	68.7963	35.3792	-0.228584	0.229384	0.249224		1	*	162	234	172	204	1	0	152	104	0	0	0	UK	Yes	Yes	Yes	C.I.12633/5*Cappelle Desprez//Hybrid 46/ Cappelle Desprez/3/2*Professeur Marchal	Professeur Marchal	x112	Professeur Marchal	x112
	Maris Pinion	-1.28513	16.0425	75.2415	36.6194	1.0966	0.22981	0.138142		0	*	−	−	−	−	1	1	−	−	1			UK	Yes	No	Yes	Minister/Elysee	Elysee	Minister	Elysee	Minister
	Maris Ploughman	-3.1948	2.29864	77.1534	40.232	-0.241107	0.198215	-0.180673		1	0	160	252	172	204	1	0	163	104	1	1	0	UK	Yes	Yes	Yes	Cappelle Desprez*4/Hybrid 46//2*Maris Widgeon/3/ Viking	x89	Viking	x89	Viking
	Maris Ranger	-1.85182	16.785	62.9749	37.9463	0.772615	0.211297	0.438075	0.61782	1	0	162	220	172	202	1	0	161	104	1	0	2	UK	Yes	Yes	Yes	Cappelle Desprez/Heines Peko	Cappelle Desprez	Heines Peko	Cappelle Desprez	Heines Peko
	Maris Settler	-2.32985	5.85798	76.2415	38.8417	0.32555	0.223638	-0.0440111		1	0	−	−	−	−	1	0	−	−	*			UK	Yes	No	Yes	Cappelle Desprez/Professeur Marchal	Professeur Marchal	Cappelle Desprez	Professeur Marchal	Cappelle Desprez
	Maris Templar	-2.8067	6.68587	64.12	39.0572	0.0671666	0.230759	0.0881353		1	1	−	−	−	−	1	0	−	−	*			UK	Yes	No	Yes	C.I.12633/5*Cappelle Desprez//Heines 110/ Cappelle Desprez/3/Nord Desprez/4/Viking	Viking	x125	Viking	x125
	Maris Widgeon	-2.51722	3.98432	80.1713	40.2677	0.197308	0.212728	-0.0207832		*	0	160	252	172	204	1	0	163	104	1	1	0	UK	Yes	Yes	Yes	Holdfast/Cappelle Desprez	Holdfast	Cappelle Desprez	Holdfast	Cappelle Desprez
	Marne Desprez	-2.61924	3.81494	78.9955	39.4538	0.0373941	0.220253	-0.305807		*	*	−	−	−	−	*	0	−	−	1			France	Yes	No	Yes	Hybride du Joncquois/Vilmorin 27// Hybride du Joncquois/P.L.M.1	Cappelle Desprez sib	x44	Cappelle Desprez sib	x44
	Melbor	-2.73678	2.00182	88.723	39.6565	0.0553402	0.246425	-0.143006		1	*	−	−	−	−	1	1	−	−	0			France	Yes	No	Yes	Rouge de Bordeaux selection	Rouge de Bordeaux	unknown 4	Rouge de Bordeaux	unknown 4
	Mercia	-2.44581	9.90326	63.0284	37.6249	0.43786	0.225272	0.46587		1	0	166	−	−	−	1	0	−	−	0			UK	Yes	No	Yes	Talent/Virtue//Flanders	x136	Flanders	x136	Flanders
	Merlin	-2.73677	2.25167	86.5913	43.5083	0.0550502	0.227768	-0.085232		1	1	−	−	−	−	1	*	−	−	1			Germany	Yes	No	Yes	Heines VII/Derenburger Silber selection	Heines VII	Derenburger Silber	Heines VII	Derenburger Silber
	Mildress	-2.55443	5.52576	72.9749	42.1606	0.195686	0.243356	-0.112163		1	0	−	−	−	−	1	1	−	−	1			Netherlands	Yes	No	Yes	Heines VII 3*/Riebesel 57-41	x75	Heines VII	x75	Heines VII
	Minister	-2.40824	5.55681	75.7541	39.6426	0.588554	0.223522	0.830621		1	1	−	−	−	−	1	0	−	−	1			Belgium	Yes	No	Yes	Benoist 40/Professeur Delos	Benoist 40	Professeur Delos	Benoist 40	Professeur Delos
	Mithras	-2.77782	6.97725	63.8156	42.138	0.235747	0.227029	0.510592		1	0	−	−	−	−	1	0	−	−	1			UK	Yes	No	Yes	Hobbit sib/3/Maris Beacon//Maris Ranger/Durin	Hobbit sib	TJB 268/175	Hobbit sib	TJB 268/175
	Monopol	-2.42782	6.37601	72.5842	40.8611	0.103682	0.229929	-0.574741		1	0	156	247	163	202	1	1	161	104	1	1	1	Canada	Yes	Yes	Yes	Pantus/Admiral	Admiral (DEU)	Pantus	Admiral (DEU)	Pantus
	Moulin	-3.01615	6.55936	60.3677	38.3034	-0.350131	0.174806	-0.514364	-1.21043	0	0	168	247	172	202	1	0	167	104	0	1	0	UK	Yes	Yes	Yes	Hobbit/3/Maris Widgeon//Ciano 67/Yecora	Hobbit	x113	Hobbit	x113
	Newmarket	-2.34635	10.5599	63.6119	37.0639	0.396872	0.224337	0.179558		1	1	−	245	184	−	1	0	−	−	0			UK	Yes	No	Yes	Maris Huntsman/3/Jufy 1/Elysee//Norin 10/Koga 1	TW 161	Maris Huntsman	TW 161	Maris Huntsman
	Nord Desprez	-2.61807	5.01059	73.6713	39.8392	0.183709	0.221856	0.0713037		1	*	−	−	−	−	1	0	−	−	*			France	Yes	No	Yes	Hybride du Joncquois/Vilmorin 27	Vilmorin 27	Hybride du Joncquois	Vilmorin 27	#N/A
	Norman	-1.93272	16.7387	61.4391	38.5892	0.70465	0.189244	0.481036		*	*	162	220	172	204	*	0	161	104	1	0	2	UK	Yes	Yes	Yes	Hobbit sib/3/Maris Beacon//Maris Ranger/Durin	Hobbit sib	TJB 268/175	Hobbit sib	TJB 268/175
	NSL 92-5719	-3.48462	3.76346	62.1399	41.8034	-0.430381	0.236996	0.0415249		0	1	−	−	−	−	1	0	−	−	1			UK	Yes	No	Yes	Beaver/NRPB 88-1081	Beaver	NRPB 88-1081	Beaver	NRPB 88-1081
	NSL 93-5372	-3.67455	3.45815	60.0104	40.0859	-0.637403	0.227995	-0.30559	-0.80568	0	0	160	234	172	202	1	0	152	104	1	1	0	UK	Yes	Yes	Yes	Beaver/Greif	Beaver	Greif	Beaver	Greif
	NSL 94-5130	-4.0137	2.39934	60.1674	39.138	-0.993652	0.227902	-0.697221		0	0	160	247	163	201	0	1	167	*	1	3	0	UK	Yes	Yes	Yes	Wasp/Flame	Wasp	Flame	Wasp	Flame
	NSL 94-6897	-4.26949	1.75953	60.7045	41.4342	-1.19943	0.243199	-0.563067		0	0	160	−	−	−	1	0	−	−	0			UK	Yes	No	Yes	Woodstock/Torch	Woodstock	Torch	Woodstock	Torch
	NSL WW13 (= NSL92-6338)	-3.02794	5.11241	65.163	42.8131	-0.172469	0.232602	-0.187062	-0.78878	0	0	162	245	235	202	0	0	152	104	1	0	1	UK	Yes	Yes	Yes	Spice/Estica	Spice	Estica	Spice	Estica
	Obelisk	-2.40119	6.96666	71.2971	40.5824	0.29726	0.246612	-0.20899		1	0	162	234	172	202	1	1	152	*	1	0	0	Netherlands	Yes	Yes	Yes	Composite cross of 36 cultivars
	Oberon	-2.15172	16.538	57.3896	39.9898	0.56321	0.231584	0.253665		1	1	166	*	*	201	1	0	152	*	0			UK	Yes	Yes	Yes	Beaver/Torfrida//Hussar	x144	Hussar	x144	Hussar
	Okapi	-2.7793	3.31795	78.5106	40.5892	-0.0473885	0.226318	-0.294578		1	0	−	−	−	−	1	1	−	−	1			Germany	Yes	No	Yes	Carstens VIII/Cappelle Desprez	Carstens VIII	Cappelle Desprez	Carstens VIII	Cappelle Desprez
	Parade	-3.59898	4.28972	57.332	43.1249	-0.43397	0.211998	-0.0606361		1	0	−	−	−	−	1	0	−	−	0			UK	Yes	No	Yes	Maris Marksman/Granta	Granta	Maris Marksman	Granta	Maris Marksman
	Parsel	-3.16358	1.01294	91.9177	45.8278	-0.275722	0.236521	-0.207123		1	0	−	−	−	−	1	0	−	−	1			France	Yes	No	Yes	Blé seigle/Carter à Paille Raide	Blé Seigle	Carter de Paille Raide	Blé Seigle	Carter de Paille Raide
	Pastiche	-4.23107	1.89429	60.1534	38.1611	-0.843864	0.22626	0.104389	-2.00353	1	0	162	247	163	204	1	0	163	133	0	1	0	UK	Yes	Yes	Yes	Norman/Jena	Norman	Jena	Norman	#N/A
	Peragis	-2.13902	4.70514	84.3942	37.8749	0.628484	0.23821	0.392733		1	0	166	240	163	202	1	0	165	104	1	1	1	Germany	Yes	Yes	Yes	Blue Dame/Green Dame
	Pride	-3.07431	5.87826	61.4452	39.7676	-0.189566	0.232999	-0.140133		0	0	156	247	172	202	1	0	167	104	1	1	0	UK	Yes	Yes	Yes	Hereward/Spice	Hereward	Spice	Hereward	Spice
	Professeur Delos	-1.78904	5.41538	88.5201	41.9463	0.789661	0.22881	0.234764		1	1	162	234	211	201	1	0	161	104	1	0	1	Belgium	Yes	Yes	Yes	Teverson/3/Hatif Inversable//Squarehead/Krelof	Teverson	K 3	Teverson	K 3
	Professeur Marchal	-2.89107	3.04094	77.9547	41.013	0.144602	0.199674	0.289631		*	*	162	234	235	202	*	0	152	104	0	0	1	Belgium	Yes	Yes	Yes	Hybride du Joncquois/Professeur Delos// Bastard II/Professeur Delos	x25	x26	x25	x26
	Raffles	-3.60509	2.70811	66.0072	32.5436	-0.357763	0.230264	0.415236		1	0	166	247	172	202	1	1	159	*	*	0	1	UK	Yes	Yes	Yes	Shiraz/Cadenza	Shiraz	Cadenza	Shiraz	Cadenza
	Raleigh	-2.59078	10.3739	59.1611	43.5149	0.168908	0.236113	-0.0672504		0	1	−	−	−	−	1	0	−	−	1			UK	Yes	No	Yes	Motto//Bounty/Galahad	Motto	x148	Motto	x148
	Rapier	-2.64729	7.08116	66.0934	41.4342	0.256474	0.233574	0.352467		1	0	162	220	235	202	1	0	152	*	*	0	2	UK	Yes	Yes	Yes	Maris Ranger/Mayo 64//Chile 8923/3/Maris Beacon	Maris Beacon	x128	Maris Beacon	x128
	Reaper	-2.53628	9.34693	62.4749	38.6249	0.210625	0.248442			1	1	−	−	−	−	1	0	−	−	1			UK	Yes	No	Yes	Selection from F2 bulk population
	Record	-3.1478	0.873074	94.5795	46.3034	-0.226267	0.246609	-0.000245171	-0.56133	1	0	162	245	172	201	1	1	161	104	0	0	1	Germany	Yes	Yes	Yes	Herzog/Contra
	Red Fife	-3.06966	1.0653	92.9618	40.6606	-0.0673615	0.229769	0.207887		1	1	−	−	−	−	1	1	−	−	1			Canada	Yes	No	Yes	North European Land Variety
	Renard	-2.3847	10.5511	62.8711	35.1009	0.404124	0.227103	0.256737		1	0	−	−	−	−	1	1	−	−	1			UK	Yes	No	Yes	Hobbit/Talent	Hobbit	Talent	Hobbit	Talent
	Rendezvous	-2.8191	8.07222	59.9749	40.1611	0.190244	0.199652	0.30805	0.17174	1	1	166	247	172	204	1	0	152	104	1	0	1	UK	Yes	Yes	Yes	VPM 1/Hobbit sib//Virtue	Virtue	x134	Virtue	x134
	Rialto	-2.5295	7.47796	67.2963	36.8034	0.32175	0.230051	0.295777	-0.83158	0	0	162	247	172	202	1	1	152	104	1	0	0	UK	Yes	Yes	Yes	Fresco sib/Haven sib	Fresco sib	Haven sib	Fresco sib	Haven sib
	Riband	-2.21275	13.7618	60.4034	39.1606	0.529858	0.202565	0.371649	0.89129	1	1	162	220	235	202	1	0	161	104	0	0	3	UK	Yes	Yes	Yes	Norman/Newmarket	Norman	Newmarket	Norman	Newmarket
	Riebesel 57/41	-3.89893	0.924987	78.8169	45.4057	-0.828247	0.248015	-0.07568		0	0	−	−	−	−	1	1	−	−	1			Germany	Yes	No	Yes	Triticum aestivum/Agropyron
	Rieti	-3.35789	0.955316	89.0094	34.6606	-0.418006	0.247751	-0.119037		1	1	−	−	−	−	1	0	−	−	0			Italy	Yes	No	Yes	Italian local variety
	Ritmo	-2.82727	6.60745	63.9547	40.6056	0.0738379	0.238385	0.182143		1	0	−	−	−	−	1	0	−	−	0			Netherlands	Yes	No	Yes	Hobbit/Line 1320//Wizard/3/Maris Marksman/Virtue	x138	x139	x138	x139
	Sarsen	-3.09132	4.95341	64.5378	37.8787	-0.200004	0.229955	-0.146154		1	0	−	−	−	−	1	1	−	−	0			UK	Yes	No	Yes	Armada/Maris Marksman	Maris Marksman	Armada	Maris Marksman	Armada
	Savannah	-2.18948	13.5003	61.2963	39.982	0.588461	0.232576	0.407372	0.76969	1	1	166	247	235	201	1	0	161	104	0	0	3	UK	Yes	Yes	Yes	Riband/Brigadier	Riband	Brigadier	Riband	Brigadier
	Selkirk	-2.36754	4.92045	78.9877	32.1234	0.393822	0.251588	0.0428972		1	1	−	−	−	−	0	1	−	−	1			Canada	Yes	No	Yes	McMurachy/Exchange//3*Redman	x31	Redman	x31	Redman
	Sentry	-2.73987	7.46734	63.1642	41.4321	0.0674698	0.225462	-0.0400841		1	0	−	−	−	−	1	0	−	−	0			UK	Yes	No	Yes	Maris Ploughman/Hobbit sib	Maris Ploughman	Hobbit sib	Maris Ploughman	Hobbit sib
	Shamrock	-3.45389	5.33984	55.8683	30.6894	-0.509162	0.240822	-0.269469		*	*	162	234	172	202	*	1	167	104	0	1	0	UK	Yes	Yes	Yes	Comp Tig 323-1-3 M/Fresco	Comp Tig 323-1-3 M	Fresco	Comp Tig 323-1-3 M	Fresco
	Shiraz	-2.47198	7.06249	69.6157	36.6244	0.152832	0.223953	-0.277774		1	1	162+168	−	−	−	1	1	−	−	0			UK	Yes	No	Yes	Jerico/Axona	Jerico	Axona	Jerico	Axona
	Shire	-2.86173	5.60443	66.6119	41.3972	-0.0115337	0.225478	-0.0429648		1	0	−	−	−	−	1	0	−	−	1			UK	Yes	No	Yes	Maris Ploughman/Hobbit	Maris Ploughman	Hobbit	Maris Ploughman	Hobbit
	Sicco	-2.27169	7.58059	72.1131	34.0268	0.134645	0.228596	-0.766242		1	0	−	−	−	299	1	1	−	−	1			Netherlands	Yes	No	Yes	Ring//Opal/Selkirk	x59	Ring	x59	Ring
	Soissons	-2.58124	9.68271	60.832	29.732	0.132668	0.233589	-0.192791	-0.76051	1	1	162	247	172	202	1	0	152	133	0	0	0	France	Yes	Yes	Yes	Jena/Hybride Naturel 35	Jena	Hybride Naturel 35	Jena	Hybride Naturel 35
	Solitaire	-3.36759	4.13821	62.6119	36.2491	-0.483456	0.231711	-0.43905		1	0	−	−	−	299	1	1	−	−	1			UK	Yes	No	Yes	Sicco/Sandown	Sicco	Sandown	Sicco	Sandown
	Spark	-3.15744	3.56874	69.6356	39.5177	-0.225892	0.228159	-0.100498		0	1	168	250	211	202	1	0	167	104	0	1	0	UK	Yes	Yes	Yes	Moulin/Tonic	Moulin	Tonic	Moulin	Tonic
	Sportsman	-3.2343	4.92929	61.8066	41.1241	-0.0627144	0.224723	0.497743		1	0	−	−	−	−	1	0	−	−	1			UK	Yes	No	Yes	Durin/Maris Envoy	Durin	Maris Envoy	Durin	Maris Envoy
	Squadron	-1.97549	16.5943	60.7963	40.1606	0.662284	0.234373	0.155943		*	*	162	234	172	202	*	0	152	104	0	0	0	UK	Yes	Yes	Yes	MMG 0370-18/4/Chile 18/Mildress/3/Chile 18/ Mildress//Cappelle Desprez/Professeur Marchal	MMG 0370/18	x97	MMG 0370/18	x97
	Stella	-2.96657	2.08689	83.4267	41.5824	-0.0267866	0.234902	0.15356		1	1	−	−	−	−	1	0	−	−	0			Belgium	Yes	No	Yes	Hybride du Joncquois/Professeur Delos// Bastard II/Professeur Delos	x25	x26	x25	x26
	Tadepi	-2.68868	3.55154	79.0009	38.8016	0.148628	0.23161	0.0947661		1	0	−	−	−	−	1	0	−	−	1			France	Yes	No	Yes	Hybride du Joncquois/Hybrid 40	Hybride du Joncquois	Hybrid 40	Hybride du Joncquois	Hybrid 40
	Talent	-2.21759	15.8697	57.0473	27.9389	0.399103	0.217043	0.0213977		1	0	−	−	−	−	1	0	−	−	0			France	Yes	No	Yes	Champlein/3/Thatcher/Vilmorin 27//Fortunato	x93	Champlein	x93	Champlein
	Thatcher	-3.02111	2.37359	80.0008	32.4713	-0.18172	0.245233	-0.227137		1	*	−	−	−	−	1	1	−	−	1			USA	Yes	No	Yes	Marquis/Iumillo//Marquis/Kanred	Marquillo	x32	Marquillo	x32
	Tipstaff	-2.69521	8.16513	62.1859	40.9898	0.22965	0.223707	0.324599		1	1	−	−	−	−	1	0	−	−	0			UK	Yes	No	Yes	Maris Huntsman//Maris Ranger/Durin	Maris Huntsman	x121	Maris Huntsman	x121
	Tonic	-2.63709	7.05009	66.3856	36.1606	0.214142	0.225518	0.183807		1	1	162	247	211	202	1	1	159	104	1	0	0	UK	Yes	Yes	Yes	RPB 87/73*RPB 94/73
	Torfrida	-2.39699	13.4481	57.2784	38.3392	0.346638	0.22217	0.138136		1	1	166	*	*	202	1	0	152	*	1			UK	Yes	Yes	Yes	Rendezvous//Moulin/Mercia	Rendezvous	x142	Rendezvous	x142
	Trawler	-3.35636	4.46346	61.3526	41.6935	-0.436724	0.227516	-0.336636		0	0	−	−	−	−	1	0	−	−	0			UK	Yes	No	Yes	Frontier//Maris Marksman/Arminda/3/Moulin	Moulin	x130	Moulin	x130
	VDH 1057-95	-3.03997	7.2188	57.9282	38.5895	-0.252511	0.228685	-0.402847		0	0	−	−	−	−	1	0	−	−	0			UK	Yes	No	Yes	Apollo/Trawler	Apollo	Trawler	Apollo	Trawler
	Viking	-2.77168	4.9892	70.7177	36.6019	-0.00176692	0.221543	-0.165556		1	0	−	−	−	−	1	0	−	−	0			Denmark	Yes	No	Yes	NRU/Hybride de Joncquois	NRU	Hybride du Joncquois	NRU	#N/A
	Villein	-3.33853	3.86643	64.5072	41.4128	-0.294346	0.225462	0.0210737		1	0	−	−	−	−	1	0	−	−	0			UK	Yes	No	Yes	Maris Ploughman/Hobbit sib	Maris Ploughman	Hobbit sib	Maris Ploughman	Hobbit sib
	Vilmorin 23	-3.22721	2.46539	75.2249	38.9463	-0.250211	0.219177	-0.0899141	-1.62758	1	0	160	247	184	202	1	1	163	104	1	1	0	France	Yes	Yes	Yes	Melbor/Grosse Tête//Japhet/Parsel	x13	x12	x13	x12
	Vilmorin 27	-3.16126	2.38987	77.1029	39.2722	-0.105291	0.222233	0.201753	-1.64288	1	0	160	247	172	204	1	1	163	104	1	1	0	France	Yes	Yes	Yes	Dattel//Japhet/Parsel/3/Hatif Inversable/Bon Fermier	x14	x15	x14	x15
	Vilmorin 29	-2.67669	2.83308	83.5284	38.9106	0.0773495	0.231811	-0.150734	-1.90768	1	0	160	247	184	204	1	1	163	104	1	1	0	France	Yes	Yes	Yes	Vilmorin 23/Hybride des Allies	Vilmorin 23	Hybride des Allies	Vilmorin 23	Hybride des Allies
	Vivant	-3.07086	5.80417	61.7696	41.2352	-0.28587	0.22438	-0.430945	-0.28708	1	0	162	247	235	202	0	0	152	104	1	0	1	UK	Yes	Yes	Yes	Boxer/Gawain	Boxer	Gawain	Boxer	Gawain
	VPM1	-3.26229	1.48254	83.6177	39.4463	-0.261543	0.234669	0.0553534		1	1	−	−	−	−	1	1	−	−	1			France	Yes	No	Yes	Aegilops ventricosa/Triticum persicum//3* Marne Desprez	x46	Marne Desprez	x46	Marne Desprez
	Wasp	-3.10723	3.69547	69.957	40.6249	-0.368288	0.21508	-0.56052	-1.13868	1	0	162	247	163	201	0	1	152	104	1	1	0	UK	Yes	Yes	Yes	Galahad/Boxer	Galahad	Boxer	Galahad	Boxer
	Wembley	-4.06751	2.24451	60.3256	34.924	-0.921898	0.231711	-0.331146		1	*	160	250	199	299	1	1	169	*	1	1	0	UK	Yes	Yes	Yes	Sicco/Sandown	Sicco	Sandown	Sicco	Sandown
	WH929623-5	-2.64404	10.6715	57.4951	41.7631	0.25892	0.225774	0.322294		1	1	−	−	−	−	1	0	−	−	0			UK	Yes	No	Yes	Consort/Harrier	Consort	Harrier	Consort	Harrier
	White Fife	-2.55609	1.51713	97.1891	42.3749	0.243343	0.233204	0.107002		1	1	−	−	−	−	1	1	−	−	1			Canada	Yes	No	Yes	Red Fife Selection	Red Fife	unknown 6	Red Fife	unknown 6
	Wizard	-2.70289	8.05628	62.3149	40.9898	0.196381	0.233876	0.280315		1	*	−	−	−	−	1	0	−	−	1			UK	Yes	No	Yes	Hobbit sib*2/Maris Freeman	Hobbit sib	x120	Hobbit sib	x120
	Yeoman	-2.64813	2.84833	83.9927	45.0177	0.157313	0.22469	0.047037		1	1	−	−	−	−	1	0	−	−	1			UK	Yes	No	Yes	Browick/Red Fife	Browick	Red Fife	Browick	Red Fife
	Zodiac	-3.01513	7.99469	56.2988	42.3167	-0.189877	0.228369	-0.266315		1	1	−	−	−	−	1	0	−	−	1			UK	Yes	No	Yes	Hammer/Parade	Hammer	Parade	Hammer	Parade
	6947					-0.17831	0.522059																	No	No	No
	68-2 Versailles					-0.115352	0.476713																	No	No	No		x20	Mouton a Epi Rouge	x20	Mouton a Epi Rouge
	90-2 Versailles					-0.111658	0.465801																	No	No	No		x22	Oro	x22	Oro
	Admiral (DEU)					-0.0336032	0.466343																	No	No	No		Consul	Tenor	Consul	Tenor
	Aegilops ventricosa/ Triticum persicum					-0.150409	0.522027																	No	No	No
	Akakomugi					-0.0665025	0.522174																	No	No	No
	Alpha, 1888					0.122642	0.460934																	No	No	No		White Fife	Ladoga	White Fife	Ladoga
	Alsace 22					-0.0638755	0.526019																	No	No	No
	Aquila (ITA)					-0.0731019	0.508594																	No	No	No		x53	Damiano	x53	Damiano
	Ardito					-0.160535	0.502043																	No	No	No		Ibrido 21	Akakomugi	Ibrido 21	Akakomugi
	Armada sib					-0.564596	0.412289																	No	No	No		x78	x83	x78	x83
	Autonomia A					-0.129382	0.514298																	No	No	No		Frassineto 405	Mentana	Frassineto 405	Mentana
	B-21 Versailles					-0.33313	0.486047																	No	No	No		x23	x24	x23	x24
	Bastion					-0.125678	0.464266																	No	No	No		Halle 12/Halle 35	Mara	Halle 12/Halle 35	Mara
	Bellevue					0.0134567	0.46541																	No	No	No
	Benefactress					-0.0851615	0.521535																	No	No	No		x28	Rough Chaff White	x28	Rough Chaff White
	Benoist 40					0.104548	0.378936																	No	No	No		Hatif Inversable	unknown 5	Hatif Inversable	unknown 5
	Ble de Pays Americain					-0.252272	0.510725																	No	No	No
	Brevon					-0.0826679	0.524421																	No	No	No		Federation/Fortyfold	Turkey Red/Florence	Federation/Fortyfold	Turkey Red/Florence
	Brevor					-0.0916554	0.547654																	No	No	No		Brevon	x40	Brevon	x40
	Brigadier					0.470361	0.352016																	No	No	No		Squadron	Rendezvous	Squadron	Rendezvous
	Browick					0.0297311	0.411745																	No	No	No
	C.I.12633					-0.0721707	0.526249																	No	No	No
	Canada 3842-3663					-0.339306	0.511367																	No	No	No
	Canus					0.0637688	0.492132																	No	No	No
	Cappelle Desprez sib					-0.0498226	0.356827																	No	No	No		Hybride du Joncquois	Vilmorin 27	Hybride du Joncquois	Vilmorin 27
	Carimulti					-0.53736	0.379778																	No	No	No		Ibis	Caribo	Ibis	Caribo
	Carstens 854					-0.38022	0.332328																	No	No	No		Carstens VIII	Cappelle Desprez	Carstens VIII	Cappelle Desprez
	Carstens III					-0.106898	0.511335																	No	No	No		Squarehead	unknown 1	Squarehead	unknown 1
	Carstens V					-0.162479	0.535157																	No	No	No		x1	x2	x1	x2
	Carstens VI					-0.231377	0.454919																	No	No	No		x3	Kladener Altmarkischer Braun/ Minturki	x3	Kladener Altmarkischer Braun/ Minturki
	Carter de Paille Raide					-0.185851	0.459115																	No	No	No
	Chile 13573-LT					-0.00181096	0.521663																	No	No	No
	Chile 18					0.0492705	0.51704																	No	No	No
	Chile 8923					-0.158697	0.508421																	No	No	No
	Ciano 67/Yecora					-0.294584	0.505625																	No	No	No
	Comp Tig 323-1-3 M					-0.270777	0.460244																	No	No	No
	Consul					-0.0898039	0.481347																	No	No	No		x50	Marquillo	x50	Marquillo
	Courtot					-0.624425	0.446322																	No	No	No		Mexique 50	B-21 Versailles	Mexique 50	B-21 Versailles
	Criewener 104					-0.102788	0.524385																	No	No	No
	CWM 100-1					0.250836	0.462746																	No	No	No
	CWW 4442/64					0.291835	0.286228																	No	No	No		Moulin	Hornet	Moulin	Hornet
	CWW916/49					-0.0266477	0.421237																	No	No	No		Hobbit sib	x113	Hobbit sib	x113
	D172/6/4					-0.0634374	0.403704																	No	No	No		x131	x132	x131	x132
	Damiano					-0.130458	0.500392																	No	No	No		Ibrido 21	Akakomugi	Ibrido 21	Akakomugi
	Derenburger Silber					0.295923	0.416517																	No	No	No		Pansar III	Peragis	Pansar III	Peragis
	Dickkopf					-0.119549	0.520785																	No	No	No
	Downy Gehun					-0.0659178	0.525409																	No	No	No
	Egyptian 101					-0.124335	0.525871																	No	No	No
	Erbachshofer Sommer					-0.160208	0.464404																	No	No	No		Janetzkis Fruher	Heines Kolben	Janetzkis Fruher	Heines Kolben
	Exchange					-0.00625097	0.50779																	No	No	No		Warden	Hybrid English	Warden	Hybrid English
	FD 2816-348					0.0835384	0.458663																	No	No	No
	Federation/Fortyfold					-0.0840114	0.525523																	No	No	No
	Firlbecks 1					-0.065247	0.52154																	No	No	No
	Florian					-0.173597	0.509515																	No	No	No
	Forester					-0.0521505	0.458466																	No	No	No
	Fortunato					-0.0233534	0.50246																	No	No	No		Lauro Bassi	Damiano	Lauro Bassi	Damiano
	Fraser					0.0402999	0.501737																	No	No	No		Alpha, 1888	Hard Red Calcutta	Alpha, 1888	Hard Red Calcutta
	Frassineto 405					-0.0906875	0.524699																	No	No	No
	Fresco sib					-0.065391	0.331348																	No	No	No		Moulin	Monopol	Moulin	Monopol
	Fylgia de Printemps					0.270728	0.463182																	No	No	No
	Gentil Rosso 276					-0.0883571	0.525724																	No	No	No
	Griffin					-0.719947	0.398262																	No	No	No		Tadorna	Caribo	Tadorna	Caribo
	Gros Bleu					0.0621511	0.446661																	No	No	No		Noe	unknown 2	Noe	unknown 2
	GU 362					0.179218	0.489783																	No	No	No		x68	Providence	x68	Providence
	H 44					-0.00815446	0.488256																	No	No	No		Yaroslav Emmer	Marquis	Yaroslav Emmer	Marquis
	H881047					0.311649	0.456264																	No	No	No
	Halle 12/Halle 35					-0.10467	0.510212																	No	No	No
	Halle 141-26					0.0079666	0.515881																	No	No	No		Pansar III	Sonnen II	Pansar III	Sonnen II
	Hard Red Calcutta					-0.0621513	0.5078																	No	No	No
	Haven sib					0.330183	0.346964																	No	No	No		Moulin	Hornet	Moulin	Hornet
	Heines 2167					-0.259539	0.499593																	No	No	No
	Heines II					-0.181732	0.504781																	No	No	No		Rimpaus Fruher Bastard	Strubes Kreuzung 56	Rimpaus Fruher Bastard	Strubes Kreuzung 56
	Heines VII					0.0157934	0.300758																	No	No	No		Hybride a Courte Paille	Kronen	Hybride a Courte Paille	Kronen
	Hobbit sib					0.291548	0.219364						252	163										No	No	No		x107	TJB 16	x107	TJB 16
	Hohenheimer 77					-0.109376	0.510878																	No	No	No
	Hope					-0.0941743	0.526224																	No	No	No
	HPG522/66					0.00750826	0.456975																	No	No	No
	Hybrid 40					0.0658387	0.457805																	No	No	No
	Hybrid English					-0.075327	0.525933																	No	No	No
	Hybride a Courte Paille					0.0946195	0.425632																	No	No	No		x17	Bon Fermier	x17	Bon Fermier
	Hybride de la Paix					-0.0168536	0.520744																	No	No	No
	Hybride des Allies					-0.15481	0.383129																	No	No	No		x16	x12	x16	x12
	Hybride Naturel 35					0.267027	0.458707																	No	No	No
	Ibrido 21					-0.246344	0.457769																	No	No	No		Wilhelmina	Rieti	Wilhelmina	Rieti
	Ideal Bataille					0.027806	0.509077																	No	No	No		x47	Providence	x47	Providence
	Inallettabile 38					0.080169	0.463596																	No	No	No		Hatif Inversable	unknown 8	Hatif Inversable	unknown 8
	Institut Agronomique					0.0234161	0.39855																	No	No	No		x11	Hatif Inversable	x11	Hatif Inversable
	Iumillo					-0.10748	0.511153																	No	No	No
	Janetzkis Fruher					-0.0831788	0.525843																	No	No	No
	Jena sib					-0.210402	0.430589																	No	No	No		Champlein	Courtot	Champlein	Courtot
	Jubilegem					0.0508913	0.41669																	No	No	No		Vilmorin 23	Pansar III	Vilmorin 23	Pansar III
	K 3					0.362836	0.413273																	No	No	No		x17	Hatif Inversable	x17	Hatif Inversable
	Kanred					-0.121354	0.512334																	No	No	No
	Karn II					-0.00425372	0.484693																	No	No	No		Weibulls 8388	Weibulls 8244	Weibulls 8388	Weibulls 8244
	Kenya C 9906					-0.0996523	0.52549																	No	No	No
	Kladener Altmarkischer Braun/ Minturki					-0.153919	0.509315																	No	No	No
	Korchow					-0.124304	0.521372																	No	No	No
	Krelof					0.0178833	0.5172																	No	No	No
	Kronen					-0.065765	0.475792																	No	No	No
	Kronjuwel					-0.401591	0.409646																	No	No	No		x117	Caribo	x117	Caribo
	Ladoga					-0.0081134	0.509897																	No	No	No
	Lauro Bassi					-0.0294342	0.521935																	No	No	No
	Lichtis Fruh					0.0596351	0.458268																	No	No	No		Weihenstephaner KJ	Garnet	Weihenstephaner KJ	Garnet
	Line 1320					-0.113853	0.52231																	No	No	No
	Lodi					-0.286454	0.485917																	No	No	No		6947	Jena sib	6947	Jena sib
	Madrigal sib					0.382097	0.348094																	No	No	No		Hussar	Beaver	Hussar	Beaver
	Mara					-0.110564	0.517136																	No	No	No		Autonomia A	Aquila (ITA)	Autonomia A	Aquila (ITA)
	Marquillo					-0.100662	0.433315																	No	No	No		Marquis	Iumillo	Marquis	Iumillo
	Marquis					-0.0509355	0.420917																	No	No	No		Hard Red Calcutta	Red Fife	Hard Red Calcutta	Red Fife
	Marroqui 588					-0.127741	0.525736																	No	No	No
	Martin					-0.0977012	0.521723																	No	No	No
	Massy					-0.0171463	0.491855																	No	No	No		Squarehead	Rouge de Bordeaux	Squarehead	Rouge de Bordeaux
	Mayo 48					-0.190852	0.473221																	No	No	No		Marroqui 588	Newthatch	Marroqui 588	Newthatch
	Mayo 54					-0.255799	0.507403																	No	No	No		x37	Mayo 48	x37	Mayo 48
	Mayo 64					-0.178478	0.579083																	No	No	No		x43	Yaqui 54	x43	Yaqui 54
	McMurachy					0.0581467	0.458651																	No	No	No		Preston A	Riga M	Preston A	Riga M
	MD2					-0.202363	0.521937																	No	No	No
	Mentana					-0.158754	0.503396																	No	No	No		Ibrido 21	Akakomugi	Ibrido 21	Akakomugi
	Mexique 50					-0.344856	0.502871																	No	No	No		Mayo 54	x41	Mayo 54	x41
	Minhardi					-0.162582	0.51002																	No	No	No
	Mironovskaya 808					-0.123314	0.466456																	No	No	No
	MMG 0370/18					0.274766	0.465877																	No	No	No
	Modrows Preussen					-0.119973	0.521047																	No	No	No
	Moisson					-0.334821	0.384959																	No	No	No		Cappelle Desprez	x56	Cappelle Desprez	x56
	Mon Desir					-0.094249	0.522166																	No	No	No
	Motto					-0.00886551	0.427206																	No	No	No
	Mouton a Epi Rouge					-0.127139	0.44376																	No	No	No
	Newthatch					-0.193508	0.442871																	No	No	No		x35	Thatcher	x35	Thatcher
	Noe					-0.0570202	0.444712																	No	No	No
	Norin 10					-0.0377575	0.517445																	No	No	No
	Nova					-0.684915	0.458633																	No	No	No
	NRPB 88-1081					-0.27531	0.422975																	No	No	No		x152	Lodi	x152	Lodi
	NRU					-0.0354803	0.456145																	No	No	No
	Opal					-0.0521365	0.498306																	No	No	No		Triesdorfer 21-40	Rumkes Erli	Triesdorfer 21-40	Rumkes Erli
	Oro					-0.131381	0.468124																	No	No	No
	P.L.M. 1					-0.0480868	0.510208																	No	No	No
	Pansar III					0.0452732	0.493635																	No	No	No
	Pantus					0.0249583	0.466345																	No	No	No
	Perdix					-0.186093	0.521462																	No	No	No
	Pondus					-0.063244	0.510207																	No	No	No
	Poros					0.116744	0.495145																	No	No	No		Stamm 3151-45	Trumpf	Stamm 3151-45	Trumpf
	Prelude					0.00729991	0.515494																	No	No	No		Downy Gehun	Fraser	Downy Gehun	Fraser
	Preston A					0.0351486	0.422786																	No	No	No		Ladoga	Red Fife	Ladoga	Red Fife
	Providence					0.126968	0.456844																	No	No	No		Hybride de la Paix	Yeoman	Hybride de la Paix	Yeoman
	Raeckes White Chaff					0.0822483	0.493857																	No	No	No		Rouge de Bordeaux	unknown 7	Rouge de Bordeaux	unknown 7
	Red King					-0.0846892	0.526325																	No	No	No
	Redman					0.212063	0.378434																	No	No	No		Regent	Canus	Regent	Canus
	Regent					0.0824162	0.497276																	No	No	No		H 44	Reward	H 44	Reward
	Reward					0.0183999	0.499802																	No	No	No		Marquis	Prelude	Marquis	Prelude
	Rialto sib					0.272947	0.385716																	No	No	No		Fresco sib	Haven sib	Fresco sib	Haven sib
	Riband sib					0.602326	0.348288																	No	No	No		Norman	Newmarket	Norman	Newmarket
	Riga M					0.0597454	0.464732																	No	No	No
	Rimpaus Fruher Bastard					-0.343696	0.461191																	No	No	No		Ble de Pays Americain	Squarehead	Ble de Pays Americain	Squarehead
	Ring					-0.0109662	0.457558																	No	No	No		Karn II	Pondus	Karn II	Pondus
	Rouge de Bordeaux					0.0448697	0.463579																	No	No	No
	Rough Chaff White					-0.0833517	0.526283																	No	No	No
	Rumkes Erli					-0.0518864	0.49286																	No	No	No		x58	Lichtis Fruh	x58	Lichtis Fruh
	RW 917					-0.103591	0.421769																	No	No	No		Maris Widgeon	unknown 9	Maris Widgeon	unknown 9
	Salzmunder Standard					-0.437413	0.468359																	No	No	No
	Sandown					-0.936763	0.330743																	No	No	No		Sona 227	Hobbit	Sona 227	Hobbit
	Shire sib					0.0618116	0.345276																	No	No	No		Maris Ploughman	Hobbit	Maris Ploughman	Hobbit
	Siete Cerros 66					-0.192319	0.511297																	No	No	No
	Soldier					0.417209	0.351867																	No	No	No		Squadron	Rendezvous	Squadron	Rendezvous
	Sona 227					-0.847585	0.402734																	No	No	No
	Sonnen II					-0.0671311	0.525993																	No	No	No
	Spice					-0.103592	0.334307																	No	No	No		Rapier	Moulin	Rapier	Moulin
	Spijk					-0.0906665	0.512243																	No	No	No		Squarehead	Zeeuwse Witte	Squarehead	Zeeuwse Witte
	Squarehead					-0.102628	0.481187																	No	No	No
	Stamm 3151-45					0.134368	0.485168																	No	No	No		x49	Stamm 931-38	x49	Stamm 931-38
	Stamm 931-38					-0.0394547	0.484147																	No	No	No		Marquis	Kronen	Marquis	Kronen
	Strubes Kreuzung 56					-0.0575589	0.43861																	No	No	No		Squarehead	Noe	Squarehead	Noe
	Svenno					-0.0568536	0.484847																	No	No	No		Weibulls 8388	Weibulls 8244	Weibulls 8388	Weibulls 8244
	Szekacs					-0.0417244	0.525164																	No	No	No
	Taca					-0.116699	0.51618																	No	No	No		Tassilo	Carstens V	Tassilo	Carstens V
	Tadorna					-0.469175	0.451469																	No	No	No
	Tassilo					-0.0773935	0.524021																	No	No	No
	Taurus					-0.848034	0.38867																	No	No	No		Armada	Griffin	Armada	Griffin
	Tenor (DEU)					-0.0842146	0.517026																	No	No	No		x7	x8	x7	x8
	Tetrix					-0.186093	0.521462																	No	No	No
	Teverson					0.348144	0.465394																	No	No	No
	Timstein					-0.134081	0.52544																	No	No	No
	TJB 16					0.480019	0.314694																	No	No	No		x105	Nord Desprez	x105	Nord Desprez
	TJB 268/175					0.724245	0.285523																	No	No	No		Maris Beacon	x121	Maris Beacon	x121
	Torch					-1.14316	0.337847																	No	No	No		Moulin	Boxer	Moulin	Boxer
	Torfrida sib					-0.00360666	0.363647																	No	No	No		Rendezvous	x142	Rendezvous	x142
	TP118					-0.28616	0.509002																	No	No	No
	Triesdorfer 21-40					-0.0746353	0.521747																	No	No	No
	Triticale derivative					-0.113893	0.525252																	No	No	No
	Trumpf					-0.0514534	0.503534																	No	No	No		Halle 141-26	Heines II	Halle 141-26	Heines II
	Turkey Red/Florence					-0.0840114	0.525523																	No	No	No
	TW 161					0.301758	0.416904																	No	No	No		x126	x63	x126	x63
	unknown 1					-0.0944071	0.525575																	No	No	No
	unknown 2					0.00308967	0.509331																	No	No	No
	unknown 3					-0.168402	0.467278																	No	No	No
	unknown 4					-0.0354142	0.468095																	No	No	No
	unknown 5					-0.0709392	0.49717																	No	No	No
	unknown 6					0.127332	0.459023																	No	No	No
	unknown 7					-0.0174755	0.52154																	No	No	No
	unknown 8					-0.0871919	0.526092																	No	No	No
	unknown 9					-0.192319	0.511297																	No	No	No
	Virtue					0.320464	0.264846																	No	No	No		Maris Huntsman	Durin	Maris Huntsman	Durin
	Vogel 8058					0.0113236	0.514059																	No	No	No		Norin 10	Brevor	Norin 10	Brevor
	Vogel 9144					-0.063871	0.514842																	No	No	No		Brevor	Norin 10	Brevor	Norin 10
	Warden					0.0414257	0.46304																	No	No	No		Benefactress	Yeoman	Benefactress	Yeoman
	Weibulls 2019					-0.258156	0.454571																	No	No	No
	Weibulls 8244					-0.115844	0.517757																	No	No	No
	Weibulls 8388					0.0845538	0.432497																	No	No	No		Hatif Inversable	Marquis	Hatif Inversable	Marquis
	Weihenstephaner 565/52					-0.0840512	0.455913																	No	No	No
	Weihenstephaner KJ					-0.068945	0.50217																	No	No	No		Strubes Kreuzung 56	Janetzkis Fruher	Strubes Kreuzung 56	Janetzkis Fruher
	Wilhelmina					-0.0917662	0.561262																	No	No	No		Spijk	Squarehead	Spijk	Squarehead
	Woodstock					-0.481814	0.464031																	No	No	No
	x1					-0.129984	0.514156																	No	No	No		Dickkopf	Carstens III	Dickkopf	Carstens III
	x10					-0.247485	0.457111																	No	No	No		x9	Minhardi	x9	Minhardi
	x100					-0.0368518	0.450933																	No	No	No		C.I.12633	Cappelle Desprez	C.I.12633	Cappelle Desprez
	x101					-0.00594536	0.437975																	No	No	No		x100	Cappelle Desprez	x100	Cappelle Desprez
	x102					0.0284651	0.416059																	No	No	No		x101	Cappelle Desprez	x101	Cappelle Desprez
	x103					0.0835849	0.396752																	No	No	No		x102	Cappelle Desprez	x102	Cappelle Desprez
	x104					0.132213	0.378941																	No	No	No		Heines 110	Cappelle Desprez	Heines 110	Cappelle Desprez
	x105					0.232855	0.404358																	No	No	No		x103	x104	x103	x104
	x106					-0.0115907	0.434746																	No	No	No		Marne Desprez	Vogel 9144	Marne Desprez	Vogel 9144
	x107					0.0698127	0.366593																	No	No	No		Professeur Marchal	x106	Professeur Marchal	x106
	x108					0.146718	0.428588																	No	No	No		Vogel 8058	Cappelle Desprez	Vogel 8058	Cappelle Desprez
	x109					0.409818	0.352252																	No	No	No		Vilmorin 29	x108	Vilmorin 29	x108
	x11					-0.248859	0.444433																	No	No	No		Rieti	Squarehead	Rieti	Squarehead
	x110					0.0692235	0.388067																	No	No	No		x103	Cappelle Desprez	x103	Cappelle Desprez
	x111					0.0889423	0.404607																	No	No	No		x110	x84	x110	x84
	x112					0.212401	0.304342																	No	No	No		x111	Professeur Marchal	x111	Professeur Marchal
	x113					-0.256788	0.404011																	No	No	No		Ciano 67/Yecora	Maris Widgeon	Ciano 67/Yecora	Maris Widgeon
	x114					0.364784	0.346212																	No	No	No		Durin	Joss Cambier	Durin	Joss Cambier
	x115					-0.414695	0.364676																	No	No	No		Maris Huntsman	Carimulti	Maris Huntsman	Carimulti
	x116					-0.125873	0.513514																	No	No	No		Tenor	Triticale derivative	Tenor	Triticale derivative
	x117					-0.273166	0.446425																	No	No	No		x116	Caribo	x116	Caribo
	x118					0.338982	0.329103																	No	No	No		Maris Beacon	Clement	Maris Beacon	Clement
	x119					0.237827	0.331864																	No	No	No		Selkirk	Cappelle Desprez	Selkirk	Cappelle Desprez
	x12					-0.280515	0.351121																	No	No	No		Japhet	Parsel	Japhet	Parsel
	x120					0.345329	0.34081																	No	No	No		Hobbit sib	Maris Freeman	Hobbit sib	Maris Freeman
	x121					0.486698	0.314745																	No	No	No		Maris Ranger	Durin	Maris Ranger	Durin
	x124					0.141345	0.408446																	No	No	No		x104	x110	x104	x110
	x125					0.252429	0.348124																	No	No	No		x124	Nord Desprez	x124	Nord Desprez
	x126					0.0897674	0.450295																	No	No	No		Koga I	Norin 10	Koga I	Norin 10
	x127					0.265589	0.449133																	No	No	No		Maris Ranger	Mayo 64	Maris Ranger	Mayo 64
	x128					-0.0192242	0.44228																	No	No	No		x127	Chile 8923	x127	Chile 8923
	x129					-0.228637	0.388179																	No	No	No		Maris Marksman	Arminda	Maris Marksman	Arminda
	x13					-0.0472124	0.373967																	No	No	No		Melbor	Grosse Tête	Melbor	Grosse Tête
	x130					-0.330001	0.38467																	No	No	No		Frontier	x129	Frontier	x129
	x131					-0.273025	0.386558																	No	No	No		VPM1	Moisson	VPM1	Moisson
	x132					0.0244671	0.383605																	No	No	No		Champlein	Aronde	Champlein	Aronde
	x133					0.0499142	0.356994																	No	No	No		Alcedo	Avalon	Alcedo	Avalon
	x134					0.0229395	0.327512																	No	No	No		VPM1	Hobbit sib	VPM1	Hobbit sib
	x135					0.129273	0.354584																	No	No	No		Fresco	Riband	Fresco	Riband
	x136					0.390377	0.360237																	No	No	No		Talent	Virtue	Talent	Virtue
	x137					0.0487606	0.443867																	No	No	No		Hobbit	Line 1320	Hobbit	Line 1320
	x138					0.0760979	0.386505																	No	No	No		x137	Wizard	x137	Wizard
	x139					0.266233	0.365678																	No	No	No		Maris Marksman	Virtue	Maris Marksman	Virtue
	x14					-0.157354	0.388673																	No	No	No		x12	Dattel	x12	Dattel
	x140					0.381526	0.347715																	No	No	No		Rendezvous	Brock	Rendezvous	Brock
	x141					0.17349	0.359246																	No	No	No		Rendezvous	Obelisk	Rendezvous	Obelisk
	x142					0.0812626	0.344467																	No	No	No		Moulin	Mercia	Moulin	Mercia
	x143					0.704691	0.343156																	No	No	No		Norman	Mercia	Norman	Mercia
	x144					0.317414	0.347612																	No	No	No		Beaver	Torfrida	Beaver	Torfrida
	x145					0.191731	0.346943																	No	No	No		Avalon	Brimstone	Avalon	Brimstone
	x146					-0.0347973	0.341959																	No	No	No		Rendezvous	Moulin	Rendezvous	Moulin
	x147					0.164807	0.344029																	No	No	No		Rendezvous	Haven	Rendezvous	Haven
	x148					0.120639	0.337588																	No	No	No		Bounty	Galahad	Bounty	Galahad
	x149					-0.148274	0.454477																	No	No	No		Ambassador	MD2	Ambassador	MD2
	x15					0.137292	0.37075																	No	No	No		Hatif Inversable	Bon Fermier	Hatif Inversable	Bon Fermier
	x150					-0.145676	0.401809																	No	No	No		Dean	x149	Dean	x149
	x151					-0.277269	0.346357																	No	No	No		Rendezvous	Apostle	Rendezvous	Apostle
	x152					0.0650056	0.411189																	No	No	No		Galahad	CWW916/49	Galahad	CWW916/49
	x16					-0.122969	0.43844																	No	No	No		Massy	Parsel	Massy	Parsel
	x17					0.0615377	0.486939																	No	No	No		Squarehead	Krelof	Squarehead	Krelof
	x18					0.109626	0.447579																	No	No	No		Mouton a Epi Rouge	K 3	Mouton a Epi Rouge	K 3
	x19					-0.135614	0.506099																	No	No	No		Mon Desir	Ardito	Mon Desir	Ardito
	x2					-0.127929	0.518367																	No	No	No		Dickkopf	Criewener 104	Dickkopf	Criewener 104
	x20					-0.0294387	0.436765																	No	No	No		x18	x19	x18	x19
	x21					0.120893	0.483754																	No	No	No		Martin	K 3	Martin	K 3
	x22					-0.0175905	0.462037																	No	No	No		x21	Hohenheimer 77	x21	Hohenheimer 77
	x23					-0.20756	0.499536																	No	No	No		68-2 Versailles	Yga	68-2 Versailles	Yga
	x24					-0.162537	0.439725																	No	No	No		90-2 Versailles	Etoile de Choisy	90-2 Versailles	Etoile de Choisy
	x25					0.294008	0.341754																	No	No	No		Hybride du Joncquois	Professeur Delos	Hybride du Joncquois	Professeur Delos
	x26					-0.044243	0.347091																	No	No	No		Bastard II	Professeur Delos	Bastard II	Professeur Delos
	x27					0.0581837	0.409436																	No	No	No		Heines Kolben	Raeckes White Chaff	Heines Kolben	Raeckes White Chaff
	x28					-0.0923211	0.512726																	No	No	No		Squarehead	Red King	Squarehead	Red King
	x29					0.0473472	0.499995																	No	No	No		McMurachy	Exchange	McMurachy	Exchange
	x3					-0.17305	0.498718																	No	No	No		Carstens V	Modrows Preussen	Carstens V	Modrows Preussen
	x30					0.172169	0.448681																	No	No	No		x29	Redman	x29	Redman
	x31					0.277139	0.415186																	No	No	No		x30	Redman	x30	Redman
	x32					-0.121471	0.435764																	No	No	No		Marquis	Kanred	Marquis	Kanred
	x33					-0.320753	0.361719																	No	No	No		Breustedts Teutonen	Thatcher	Breustedts Teutonen	Thatcher
	x34					-0.142836	0.458441																	No	No	No		Hope	Thatcher	Hope	Thatcher
	x35					-0.172055	0.456248																	No	No	No		x34	Thatcher	x34	Thatcher
	x36					-0.155509	0.510764																	No	No	No		Yaqui 48	Timstein	Yaqui 48	Timstein
	x37					-0.167516	0.524704																	No	No	No		Egyptian 101	Timstein	Egyptian 101	Timstein
	x38					-0.107025	0.509795																	No	No	No		Oro	Federation/Fortyfold	Oro	Federation/Fortyfold
	x39					-0.107025	0.509795																	No	No	No		Oro	Turkey Red/Florence	Oro	Turkey Red/Florence
	x4					-0.118317	0.51695																	No	No	No		Tassilo	Carstens V	Tassilo	Carstens V
	x40					-0.105681	0.540419																	No	No	No		x38	x39	x38	x39
	x41					-0.136534	0.515452																	No	No	No		Brevor	Norin 10	Brevor	Norin 10
	x42					-0.200708	0.515112																	No	No	No		Mayo 54	x41	Mayo 54	x41
	x43					-0.180041	0.525633																	No	No	No		x42	Yaqui 54	x42	Yaqui 54
	x44					-0.0204797	0.410587																	No	No	No		Hybride du Joncquois	P.L.M. 1	Hybride du Joncquois	P.L.M. 1
	x45					-0.116033	0.432829																	No	No	No		Aegilops ventricosa/ Triticum persicum	Marne Desprez	Aegilops ventricosa/ Triticum persicum	Marne Desprez
	x46					-0.158371	0.383883																	No	No	No		x45	Marne Desprez	x45	Marne Desprez
	x47					-0.121097	0.458334																	No	No	No		Hybride de la Paix	Vilmorin 23	Hybride de la Paix	Vilmorin 23
	x48					0.044142	0.405686																	No	No	No		Cappelle Desprez	Ideal Bataille	Cappelle Desprez	Ideal Bataille
	x49					0.232608	0.434562																	No	No	No		Derenburger Silber	Koga I	Derenburger Silber	Koga I
	x5					-0.171394	0.512139																	No	No	No		x4	Carstens VI	x4	Carstens VI
	x50					-0.134439	0.500221																	No	No	No		Firlbecks 1	Carstens VI	Firlbecks 1	Carstens VI
	x51					0.0174436	0.363257																	No	No	No		Vilmorin 27	Red Fife	Vilmorin 27	Red Fife
	x52					0.0952217	0.4149																	No	No	No		Record	Poros	Record	Poros
	x53					-0.0064245	0.507605																	No	No	No		Gentil Rosso 276	Inallettabile 38	Gentil Rosso 276	Inallettabile 38
	x54					-0.295385	0.38742																	No	No	No		Heines VII	Heines 2167	Heines VII	Heines 2167
	x55					0.182054	0.376611																	No	No	No		Heines VII	Tadepi	Heines VII	Tadepi
	x56					-0.190163	0.388983																	No	No	No		80 30 Versailles	Etoile de Choisy	80 30 Versailles	Etoile de Choisy
	x57					-0.292546	0.404932																	No	No	No		Benno	Florian	Benno	Florian
	x58					-0.174799	0.449675																	No	No	No		Erbachshofer Sommer	Japhet	Erbachshofer Sommer	Japhet
	x59					0.189315	0.401005																	No	No	No		Opal	Selkirk	Opal	Selkirk
	x6					-0.064023	0.500525																	No	No	No		Tassilo	Strubes Kreuzung 56	Tassilo	Strubes Kreuzung 56
	x60					0.147938	0.416812																	No	No	No		Svenno	Jufy I	Svenno	Jufy I
	x61					0.282251	0.362742																	No	No	No		Jufy I	Stella	Jufy I	Stella
	x62					-0.0777973	0.343084																	No	No	No		Cappelle Desprez	Thatcher	Cappelle Desprez	Thatcher
	x63					0.343834	0.385873																	No	No	No		Elysee	Jufy I	Elysee	Jufy I
	x64					0.389442	0.419214																	No	No	No		x63	Jufy I	x63	Jufy I
	x65					0.380999	0.38083																	No	No	No		x64	Jufy I	x64	Jufy I
	x66					0.142851	0.438202																	No	No	No		Nord Desprez	Regent	Nord Desprez	Regent
	x67					0.061639	0.500687																	No	No	No		x66	Alsace 22	x66	Alsace 22
	x68					0.0542596	0.514027																	No	No	No		x67	Szekacs	x67	Szekacs
	x69					0.251906	0.409284																	No	No	No		GU 362	Atou	GU 362	Atou
	x7					-0.111045	0.520982																	No	No	No		x5	x6	x5	x6
	x70					-0.117061	0.525695																	No	No	No		Hope	Timstein	Hope	Timstein
	x71					-0.0565006	0.472451																	No	No	No		Heines VII	x70	Heines VII	x70
	x72					-0.0320872	0.477434																	No	No	No		Heines VII	x71	Heines VII	x71
	x73					-0.0286806	0.463147																	No	No	No		Heines VII	x72	Heines VII	x72
	x74					-0.354789	0.390551																	No	No	No		Heines VII	Riebesel 57/41	Heines VII	Riebesel 57/41
	x75					-0.0666217	0.384307																	No	No	No		Heines VII	x74	Heines VII	x74
	x76					-0.0799185	0.401562																	No	No	No		x73	x75	x73	x75
	x77					-0.183285	0.45326																	No	No	No		Perdix	Hybrid 46	Perdix	Hybrid 46
	x78					-0.434856	0.447524																	No	No	No		x77	TP118	x77	TP118
	x79					-0.143963	0.45917																	No	No	No		Viking	Tetrix	Viking	Tetrix
	x8					-0.0840663	0.515252																	No	No	No		Firlbecks 1	Taca	Firlbecks 1	Taca
	x80					-0.117634	0.49118																	No	No	No		Tetrix	Jubilegem	Tetrix	Jubilegem
	x81					-0.230866	0.515668																	No	No	No		x79	x80	x79	x80
	x82					0.0387714	0.375133																	No	No	No		Champlein	Cappelle Desprez	Champlein	Cappelle Desprez
	x83					-0.266864	0.422058																	No	No	No		x81	x82	x81	x82
	x84					0.0206517	0.380913																	No	No	No		Cappelle Desprez	Hybrid 46	Cappelle Desprez	Hybrid 46
	x85					-0.0120366	0.418493																	No	No	No		Cappelle Desprez	x84	Cappelle Desprez	x84
	x86					-0.0344982	0.411541																	No	No	No		Cappelle Desprez	x85	Cappelle Desprez	x85
	x87					-0.0579641	0.400382																	No	No	No		Cappelle Desprez	x86	Cappelle Desprez	x86
	x88					0.0154961	0.382617																	No	No	No		Maris Widgeon	x87	Maris Widgeon	x87
	x89					-0.0175796	0.377433																	No	No	No		Maris Widgeon	x88	Maris Widgeon	x88
	x9					-0.179277	0.499629																	No	No	No		Korchow	Carstens V	Korchow	Carstens V
	x90					0.165363	0.429496																	No	No	No		Chile 13573-LT	Mildress	Chile 13573-LT	Mildress
	x91					0.376788	0.399925																	No	No	No		Joss Cambier	x90	Joss Cambier	x90
	x92					-0.0915553	0.380154																	No	No	No		Thatcher	Vilmorin 27	Thatcher	Vilmorin 27
	x93					0.0557306	0.42991																	No	No	No		x92	Fortunato	x92	Fortunato
	x94					0.0981457	0.364695																	No	No	No		Cappelle Desprez	Professeur Marchal	Cappelle Desprez	Professeur Marchal
	x95					0.232407	0.419338																	No	No	No		Chile 18	Mildress	Chile 18	Mildress
	x96					0.250971	0.436171																	No	No	No		x95	x94	x95	x94
	x97					0.420862	0.468335																	No	No	No		x95	x96	x95	x96
	x98					0.123021	0.367553																	No	No	No		Koga II	Cappelle Desprez	Koga II	Cappelle Desprez
	x99					-0.140838	0.439366																	No	No	No		x98	Siete Cerros 66	x98	Siete Cerros 66
	Yaqui 48					-0.163312	0.47377																	No	No	No		Marroqui 588	Newthatch	Marroqui 588	Newthatch
	Yaqui 54					-0.141207	0.518907																	No	No	No		x36	Kenya C 9906	x36	Kenya C 9906
	Yaroslav Emmer					-0.0458089	0.523536																	No	No	No
	Yga					-0.160371	0.524954																	No	No	No
	Zeeuwse Witte					-0.0835861	0.5261																	No	No	No
	Zenith					-0.415036	0.430598																	No	No	No		Heines VII	Canada 3842-3663	Heines VII	Canada 3842-3663
	L.S Arraiano & J.K.M. Brown, 2016. Sources of resistance and susceptibility to Septoria tritici blotch of wheat. Molecular Plant Pathology. DOI : 10.1111/mpp.12482
	Table S1. Data on phenotypes, markers and pedigrees of 226 wheat cultivars and breeding lines field-trialled for susceptibility to Septoria tritici blotch (Zymoseptoria tritici) with best linear unbiased predictions of susceptibility of a further 368 progenitor lines.
	Footnotes
	[1]	Residual of predicted mean logit STB regressed on HtFL, centred on the mean of lines' predicted means (−2.835) (Arraiano et al., 2009).
	[2]	Predicted mean percent flag leaf area diseased by Septoria tritici blotch.
	[3]	Predicted mean height of plant from ground to flag leaf (cm).
	[4]	Predicted mean time to heading (days from 1st May inclusive).
	[5]	Best linear unbiased prediction of AdjSTB in pedigree analysis.
	[6]	Standard error of [6].
	[7]	As [6], estimated from a dataset in which the cultivar's own value of AdjSTB was omitted.
	[8]	Sum of predicted effects of alleles at 11 marker loci listed in this table.
	[9]	DArT marker present=1, absent=0. * Missing data: samples could not be reliably scored or no amplification occurred.
	[10]	Amplified fragment size (nucleotides). − Cultivar not tested for SSR markers.
	[11]	Number of alleles present among Xwmc154-166, Xbarc12-163 and Xpsp3071-167 (see text). Shown only for lines scored for all 3 markers.
	[12]	Number of alleles present among Xwmc154-160, Xgwm349-220, Xbarc12-163 and Xpsp3071-167 (see text). Shown only for lines scored for all 4 markers.
	[13]	Details in Arraiano et al. (2009).
	[14]	Collated from the European Wheat Database (http://genbank.vurv.cz/ewdb/), the Germplasm Resource Information Program for Wheat (http://www.plantsci.missouri.edu/grip/) and information provided by the breeding companies participating in the project.
	[15]	Names of parents used in pedigree analysis (male and female parents not distinguished).
